# Supplementary material for: 6-(4-Chloro­phen­yl)-2-isobutyl­imidazo[2,1-b][1,3,4]thia­diazole
Source: Acta Crystallogr Sect E Struct Rep Online. 2010 Dec 24;67(Pt 1):o207. doi: 10.1107/S1600536810052621 (PMC3050343; doi:10.1107/S1600536810052621)
Supplement: Supplementary file 2 [file e-67-0o207-Isup2.hkl]

# 
# h,k,l, Fc-squared, Fo-squared, sigma(Fo-squared) and status flag 
# 
data_I
_shelx_title ' tdi4m in P2(1)/n  (R.T.)' 
_shelx_refln_list_code          4 
_shelx_F_calc_maximum      141.04 
_exptl_crystal_F_000       608.00 
_reflns_d_resolution_high  0.7696 
 
loop_ 
 _symmetry_equiv_pos_as_xyz 
 'x, y, z' 
 '-x+1/2, y+1/2, -z+1/2' 
 '-x, -y, -z' 
 'x-1/2, -y-1/2, z-1/2' 
 
_cell_length_a     5.7552 
_cell_length_b    26.4052 
_cell_length_c     9.7662 
_cell_angle_alpha  90.000 
_cell_angle_beta  101.388 
_cell_angle_gamma  90.000 
 
_shelx_F_squared_multiplier     1.000 
 
loop_ 
 _refln_index_h 
 _refln_index_k 
 _refln_index_l 
 _refln_F_squared_calc 
 _refln_F_squared_meas 
 _refln_F_squared_sigma 
 _refln_observed_status 
   2   0   0    10542.55     9802.94    107.04 o 
   4   0   0       43.98       32.29      1.98 o 
   6   0   0       31.30       24.69      3.68 o 
   1   1   0    18163.88    15691.63    197.05 o 
   2   1   0     1152.55     1060.80      8.54 o 
   3   1   0      762.06      758.62      7.54 o 
   4   1   0      119.27      121.66      2.51 o 
   5   1   0        0.79       -1.47      0.86 o 
   6   1   0       47.55       48.09      2.21 o 
   7   1   0       18.40       16.65      2.14 o 
   1   2   0    11995.28    10769.98    139.27 o 
   2   2   0      140.52      107.76      1.56 o 
   3   2   0     4321.22     4306.73     41.30 o 
   4   2   0        0.03        0.44      0.83 o 
   5   2   0       65.94       68.23      2.11 o 
   6   2   0       38.14       35.23      2.09 o 
   7   2   0       43.42       54.39      3.15 o 
   1   3   0      110.31      122.12      1.47 o 
   2   3   0     2548.44     2769.93     22.90 o 
   3   3   0      884.62      908.76      9.73 o 
   4   3   0       13.53       16.34      1.16 o 
   5   3   0      105.58       94.65      2.29 o 
   6   3   0       45.04       48.32      2.57 o 
   7   3   0        0.07        0.09      1.55 o 
   0   4   0     3110.98     3068.45     47.45 o 
   1   4   0     1275.64     1284.55     10.77 o 
   2   4   0      554.45      615.57      5.28 o 
   3   4   0      283.69      335.08      4.32 o 
   4   4   0      973.26      926.35     10.35 o 
   5   4   0        3.10        3.68      1.14 o 
   6   4   0        2.62        2.36      1.12 o 
   7   4   0       12.29       16.65      2.40 o 
   1   5   0     1950.41     1987.17     17.51 o 
   2   5   0     1261.91     1267.89     12.99 o 
   3   5   0      461.98      452.96      4.98 o 
   4   5   0      252.56      198.71      3.33 o 
   5   5   0      566.38      559.17      6.70 o 
   6   5   0        3.92        2.04      1.34 o 
   7   5   0        8.97        5.18      1.98 o 
   0   6   0     2540.97     2487.83     21.94 o 
   1   6   0     1270.06     1272.06     10.07 o 
   2   6   0       66.70       56.03      1.02 o 
   3   6   0      134.47      116.45      2.03 o 
   4   6   0      872.25      835.51      8.70 o 
   5   6   0       24.19       23.17      1.44 o 
   6   6   0        7.65        6.90      1.13 o 
   7   6   0       25.30       31.96      3.06 o 
   1   7   0      915.18      974.21      7.39 o 
   2   7   0     1534.01     1518.83     12.72 o 
   3   7   0      330.24      296.33      3.66 o 
   4   7   0       27.70       22.52      1.64 o 
   5   7   0       97.04       85.80      2.24 o 
   6   7   0        5.59        6.84      1.23 o 
   7   7   0        0.12        4.00      1.93 o 
   0   8   0     1624.65     1546.09     15.32 o 
   1   8   0     1482.69     1486.24     11.66 o 
   2   8   0       24.49       24.70      0.94 o 
   3   8   0        4.85        3.70      0.80 o 
   4   8   0       85.55       77.26      1.89 o 
   5   8   0      126.07      127.36      2.69 o 
   6   8   0        5.06        5.58      1.18 o 
   7   8   0       29.78       38.46      3.24 o 
   1   9   0      460.82      468.36      3.72 o 
   2   9   0      431.54      489.71      5.60 o 
   3   9   0       56.00       53.76      1.38 o 
   4   9   0        8.46        6.76      0.86 o 
   5   9   0       49.65       49.50      2.59 o 
   6   9   0       30.09       24.08      1.78 o 
   7   9   0        4.10        5.49      1.92 o 
   0  10   0      371.18      360.87      4.19 o 
   1  10   0       27.13       29.20      0.61 o 
   2  10   0     1271.50     1327.87     11.97 o 
   3  10   0       31.07       21.00      1.01 o 
   4  10   0      258.19      265.67      3.78 o 
   5  10   0      178.36      164.91      3.09 o 
   6  10   0        0.51        1.97      1.31 o 
   7  10   0        0.00       -0.21      1.63 o 
   1  11   0       44.29       58.28      0.90 o 
   2  11   0      225.51      207.71      2.64 o 
   3  11   0      280.69      282.75      3.66 o 
   4  11   0        0.90        1.30      0.71 o 
   5  11   0       28.36       28.91      1.57 o 
   6  11   0       98.13       96.34      3.91 o 
   0  12   0      248.15      299.74      5.28 o 
   1  12   0     2546.77     2490.81     19.34 o 
   2  12   0       47.56       39.42      1.07 o 
   3  12   0        0.30        1.21      0.59 o 
   4  12   0      147.40      146.61      2.68 o 
   5  12   0       82.88       76.77      2.54 o 
   6  12   0        1.20        0.86      2.82 o 
   1  13   0     1532.96     1551.15     13.17 o 
   2  13   0       50.81       52.86      1.60 o 
   3  13   0      849.35      840.95      9.17 o 
   4  13   0       65.00       57.85      1.74 o 
   5  13   0       19.92       19.65      1.42 o 
   6  13   0        5.62        7.26      1.86 o 
   0  14   0       10.41       11.95      0.75 o 
   1  14   0     1353.15     1301.57     12.79 o 
   2  14   0       79.81       77.36      1.79 o 
   3  14   0        0.55        1.74      0.78 o 
   4  14   0      278.83      272.41      3.97 o 
   5  14   0       12.29       14.14      1.96 o 
   6  14   0        1.71        5.11      2.10 o 
   1  15   0       50.52       66.31      1.26 o 
   2  15   0       37.90       28.01      1.19 o 
   3  15   0      138.32      154.83      2.61 o 
   4  15   0       70.06       69.37      1.92 o 
   5  15   0        4.99        3.42      1.21 o 
   6  15   0       14.11       16.88      2.72 o 
   0  16   0      268.70      257.98      4.34 o 
   1  16   0      431.72      438.48      4.50 o 
   2  16   0      497.33      501.52      6.22 o 
   3  16   0       18.56       22.94      1.12 o 
   4  16   0       54.24       52.57      2.82 o 
   5  16   0        0.35        0.22      1.21 o 
   6  16   0        2.93        3.95      1.96 o 
   1  17   0      595.39      608.41      5.58 o 
   2  17   0       45.76       61.32      1.71 o 
   3  17   0       47.44       49.21      1.68 o 
   4  17   0       44.25       54.77      4.19 o 
   5  17   0        6.38       10.03      1.71 o 
   6  17   0       10.71       17.12      2.76 o 
   0  18   0      964.43      973.40     14.75 o 
   1  18   0      554.36      530.08      5.07 o 
   2  18   0       91.66       96.33      2.29 o 
   3  18   0        2.92        3.18      0.76 o 
   4  18   0      103.21       99.30      4.57 o 
   5  18   0       22.53       27.43      2.45 o 
   6  18   0        0.04        2.90      1.83 o 
   1  19   0      596.36      602.77      6.39 o 
   2  19   0      226.59      213.48      3.05 o 
   3  19   0      259.40      245.78      4.48 o 
   4  19   0       85.62       87.67      3.35 o 
   5  19   0       18.77       16.55      2.99 o 
   6  19   0        7.97       11.93      2.47 o 
   0  20   0      225.39      211.70      5.53 o 
   1  20   0        0.59        0.77      0.43 o 
   2  20   0       49.19       45.03      1.68 o 
   3  20   0      249.13      258.62      5.16 o 
   4  20   0       77.77       83.64      3.37 o 
   5  20   0        3.25        5.46      2.04 o 
   1  21   0       37.40       36.33      1.37 o 
   2  21   0       48.57       49.43      3.58 o 
   3  21   0       82.09       85.96      3.66 o 
   4  21   0      309.26      293.82      6.63 o 
   5  21   0       25.16       26.19      2.97 o 
   0  22   0      936.64      908.83     20.59 o 
   1  22   0      140.46      134.05      2.96 o 
   2  22   0       90.42       91.65      2.48 o 
   3  22   0       67.14       70.82      2.87 o 
   4  22   0       85.42       90.16      3.47 o 
   5  22   0        9.35       11.30      2.62 o 
   1  23   0      200.36      199.41      3.46 o 
   2  23   0      126.87      115.13      2.84 o 
   3  23   0      214.99      202.94      5.04 o 
   4  23   0       30.53       27.50      2.35 o 
   5  23   0       10.08       14.64      2.84 o 
   0  24   0        9.27       13.48      3.08 o 
   1  24   0        0.09        0.35      0.69 o 
   2  24   0        2.26        1.67      0.78 o 
   3  24   0      126.60      129.51      3.98 o 
   4  24   0       23.78       26.07      2.69 o 
   5  24   0       18.19       23.60      2.81 o 
   1  25   0       43.15       46.10      2.03 o 
   2  25   0      134.72      135.47     14.48 o 
   3  25   0        1.40        1.41      1.06 o 
   4  25   0        0.10        2.62      3.25 o 
   5  25   0        0.80        5.73      1.79 o 
   0  26   0      867.53      816.78     29.65 o 
   1  26   0       98.09       93.02      3.93 o 
   2  26   0       26.78       24.99      2.71 o 
   3  26   0        0.99        0.81      1.30 o 
   4  26   0        6.67       12.70      2.09 o 
   1  27   0      145.63      134.67      4.02 o 
   2  27   0        5.07        5.68      1.61 o 
   3  27   0        3.13        3.12      1.61 o 
   4  27   0        0.45        3.39      2.35 o 
   0  28   0      167.73      168.10      5.69 o 
   1  28   0      100.36       97.53      3.51 o 
   2  28   0       26.12       22.39      2.73 o 
   3  28   0       27.78       29.55      4.36 o 
   4  28   0        4.96        5.49      2.63 o 
   1  29   0       27.67       25.11      2.15 o 
   2  29   0       14.44       20.87      2.72 o 
   3  29   0        9.34       11.94      2.98 o 
   0  30   0       52.24       53.46      4.52 o 
   1  30   0        0.06       -0.93      1.77 o 
   2  30   0       67.08       75.57      5.80 o 
   3  30   0        8.05        9.09      3.00 o 
   1  31   0        0.01        0.78      1.90 o 
   2  31   0        6.27       13.38      3.27 o 
   3  31   0       19.69       18.67      4.05 o 
   0  32   0        4.67        8.40      2.69 o 
   1  32   0        8.21       10.95      2.96 o 
   2  32   0       12.60       14.38      3.47 o 
   1  33   0        7.21        6.33      2.72 o 
   2  33   0        1.28        1.90      2.13 o 
  -7   0   1        6.44        5.13      2.31 o 
  -5   0   1        1.27        2.41      1.26 o 
  -3   0   1      182.37      223.60      5.51 o 
  -1   0   1      753.69      802.34      8.95 o 
   1   0   1        5.39       11.17      0.70 o 
   3   0   1      604.20      660.85      9.55 o 
   5   0   1        8.98        5.83      1.29 o 
   7   0   1        3.31        9.91      2.73 o 
  -7   1   1        5.14        3.51      1.99 o 
  -6   1   1        6.75        4.71      1.08 o 
  -5   1   1       43.83       41.88      1.92 o 
  -4   1   1       22.18       19.01      1.25 o 
  -3   1   1      639.10      573.55      8.49 o 
  -2   1   1      231.43      220.47      2.45 o 
  -1   1   1      383.26      389.72      3.26 o 
   0   1   1     1469.59     1480.29     11.96 o 
   1   1   1      308.36      351.69      3.79 o 
   2   1   1       20.40       21.75      0.98 o 
   3   1   1        0.59        1.53      0.51 o 
   4   1   1      371.94      385.46      4.74 o 
   5   1   1        0.06       -0.57      0.69 o 
   6   1   1       12.56        8.12      1.55 o 
   7   1   1       11.15       10.31      2.31 o 
  -7   2   1        0.41        1.30      1.41 o 
  -6   2   1       79.05       73.54      2.29 o 
  -5   2   1        3.54        2.10      0.98 o 
  -4   2   1       36.45       41.06      1.62 o 
  -3   2   1       25.09       23.79      0.97 o 
  -2   2   1     2102.69     2145.97     29.78 o 
  -1   2   1       33.51       26.90      0.62 o 
   0   2   1       97.82       88.34      0.98 o 
   1   2   1     2762.96     2454.96     18.72 o 
   2   2   1      494.41      449.31      4.64 o 
   3   2   1      545.62      574.34      6.02 o 
   4   2   1       18.23       20.61      1.36 o 
   5   2   1       35.23       30.39      1.71 o 
   6   2   1       30.43       38.51      2.92 o 
   7   2   1       13.30       18.38      2.69 o 
  -7   3   1        5.95        9.01      4.23 o 
  -6   3   1        1.31       -1.11      1.00 o 
  -5   3   1       11.53       14.24      1.36 o 
  -4   3   1        9.19       10.68      0.93 o 
  -3   3   1     1039.21     1088.07     10.35 o 
  -2   3   1      230.49      211.30      2.20 o 
  -1   3   1      726.46      746.53      5.89 o 
   0   3   1      300.01      259.70      2.21 o 
   1   3   1      753.15      787.53      6.26 o 
   2   3   1      706.04      727.05      7.06 o 
   3   3   1       67.19       47.40      1.23 o 
   4   3   1      102.12       92.35      2.40 o 
   5   3   1       25.32       21.79      2.13 o 
   6   3   1        3.98        2.12      1.05 o 
   7   3   1       29.61       37.94      3.27 o 
  -7   4   1       11.96       10.31      2.00 o 
  -6   4   1        1.61        0.89      1.18 o 
  -5   4   1       48.67       55.72      2.06 o 
  -4   4   1      187.14      196.14      2.99 o 
  -3   4   1        0.19        0.21      0.45 o 
  -2   4   1       49.85       51.52      0.93 o 
  -1   4   1      983.66     1074.72      7.85 o 
   0   4   1      132.66      191.68      1.59 o 
   1   4   1     3511.15     3312.77     25.14 o 
   2   4   1       49.64       43.46      1.12 o 
   3   4   1       40.67       31.79      1.06 o 
   4   4   1      117.55      103.60      2.35 o 
   5   4   1      182.13      167.86      3.38 o 
   6   4   1        0.01       -1.14      0.90 o 
   7   4   1       17.00       15.65      2.55 o 
  -7   5   1        5.63        1.88      1.64 o 
  -6   5   1       26.00       26.61      2.08 o 
  -5   5   1      164.08      158.32      3.38 o 
  -4   5   1       74.30       66.00      2.14 o 
  -3   5   1        2.28        5.86      0.61 o 
  -2   5   1       77.09       87.17      1.33 o 
  -1   5   1      725.59      729.00      5.55 o 
   0   5   1        0.59       -0.36      0.18 o 
   1   5   1     1003.04     1100.83      9.97 o 
   2   5   1       38.11       33.63      1.10 o 
   3   5   1       27.87       32.97      1.21 o 
   4   5   1      207.83      171.37      3.09 o 
   5   5   1      148.20      127.32      2.94 o 
   6   5   1        4.02        3.31      1.04 o 
   7   5   1        0.50        0.96      2.75 o 
  -7   6   1        1.02        0.99      1.55 o 
  -6   6   1       26.57       24.83      2.82 o 
  -5   6   1       65.92       72.63      2.02 o 
  -4   6   1      398.44      416.17      5.00 o 
  -3   6   1      204.67      219.03      2.90 o 
  -2   6   1     1170.60     1016.51      8.31 o 
  -1   6   1     1875.76     1941.82     15.41 o 
   0   6   1      489.55      538.53      4.12 o 
   1   6   1      696.89      654.66      5.39 o 
   2   6   1      876.51     1011.00     10.63 o 
   3   6   1       65.72       75.79      1.86 o 
   4   6   1       37.98       38.72      1.54 o 
   5   6   1       60.39       66.76      2.02 o 
   6   6   1       94.02       82.02      2.46 o 
   7   6   1        0.95        3.33      2.03 o 
  -7   7   1       21.82       27.11      3.19 o 
  -6   7   1       72.86       68.59      2.77 o 
  -5   7   1       72.86       75.26      2.53 o 
  -4   7   1       46.50       32.96      1.37 o 
  -3   7   1       29.20       42.84      1.17 o 
  -2   7   1       21.88       30.86      0.75 o 
  -1   7   1      136.62      125.43      1.20 o 
   0   7   1      400.63      375.91      2.75 o 
   1   7   1        2.31        8.23      0.39 o 
   2   7   1       86.96       83.25      1.52 o 
   3   7   1     1059.68     1078.12     11.46 o 
   4   7   1       21.07       20.37      1.20 o 
   5   7   1      236.09      222.31      3.70 o 
   6   7   1       30.50       33.47      2.08 o 
   7   7   1       12.03       12.86      2.41 o 
  -7   8   1       13.03       15.03      2.40 o 
  -6   8   1        1.47        4.22      2.04 o 
  -5   8   1      344.79      304.06      4.37 o 
  -4   8   1       39.15       38.66      1.42 o 
  -3   8   1      137.73      161.46      2.40 o 
  -2   8   1      634.90      653.47      5.66 o 
  -1   8   1       74.77       87.17      0.91 o 
   0   8   1     4336.66     4501.93     29.96 o 
   1   8   1        6.45        5.44      0.39 o 
   2   8   1     2374.43     2364.42     23.73 o 
   3   8   1       79.35       62.10      1.53 o 
   4   8   1        0.00        1.96      0.74 o 
   5   8   1        4.45        3.34      0.92 o 
   6   8   1       43.39       39.35      2.13 o 
  -7   9   1        1.54        5.50      1.77 o 
  -6   9   1       16.43       16.00      1.76 o 
  -5   9   1       31.66       31.40      2.02 o 
  -4   9   1      467.28      443.69      5.29 o 
  -3   9   1      678.16      684.32      7.03 o 
  -2   9   1      200.36      236.45      2.52 o 
  -1   9   1      182.04      208.44      1.99 o 
   0   9   1     2968.16     2971.26     19.41 o 
   1   9   1     1574.15     1491.73     12.53 o 
   2   9   1      438.80      469.59      4.98 o 
   3   9   1      546.98      529.92      5.84 o 
   4   9   1       21.03       26.89      1.99 o 
   5   9   1        4.15        5.57      0.97 o 
   6   9   1        2.83        1.99      1.61 o 
  -7  10   1        2.48        3.87      1.71 o 
  -6  10   1      123.17      124.85      3.71 o 
  -5  10   1       94.56       87.35      2.32 o 
  -4  10   1       63.29       73.47      1.81 o 
  -3  10   1      241.90      230.67      3.93 o 
  -2  10   1     1097.93     1160.50      9.56 o 
  -1  10   1       55.61       45.26      0.74 o 
   0  10   1      113.36      104.47      1.54 o 
   1  10   1       36.65       29.52      0.67 o 
   2  10   1      212.00      189.45      2.40 o 
   3  10   1       49.71       51.94      1.47 o 
   4  10   1       38.03       44.42      1.58 o 
   5  10   1        6.69        7.01      1.12 o 
   6  10   1       39.47       51.08      2.63 o 
  -7  11   1       36.56       39.27      4.02 o 
  -6  11   1       16.86       17.92      2.61 o 
  -5  11   1      101.33       90.63      2.38 o 
  -4  11   1       21.88       22.24      1.22 o 
  -3  11   1      350.36      364.80      4.32 o 
  -2  11   1      147.20      166.13      2.13 o 
  -1  11   1      340.69      346.19      2.75 o 
   0  11   1       25.20       24.34      0.56 o 
   1  11   1        2.17        1.63      0.28 o 
   2  11   1        4.01        0.53      0.36 o 
   3  11   1      223.55      218.79      3.53 o 
   4  11   1      223.44      208.13      3.36 o 
   5  11   1      274.63      293.33      4.48 o 
   6  11   1        0.14        1.36      1.18 o 
  -6  12   1       67.48       67.49      2.81 o 
  -5  12   1        1.11        4.24      1.22 o 
  -4  12   1        8.32        8.16      0.89 o 
  -3  12   1      751.21      721.37      7.45 o 
  -2  12   1      398.56      470.99      4.68 o 
  -1  12   1     2297.75     2443.22     17.99 o 
   0  12   1        4.40        2.30      0.28 o 
   1  12   1      366.56      391.68      3.72 o 
   2  12   1      199.99      194.72      2.52 o 
   3  12   1      583.12      560.68      7.15 o 
   4  12   1       89.25       83.39      2.54 o 
   5  12   1        9.19        6.10      1.04 o 
   6  12   1       40.98       40.24      3.26 o 
  -6  13   1       39.67       42.54      3.07 o 
  -5  13   1       81.97       77.83      2.73 o 
  -4  13   1      715.95      666.73      7.38 o 
  -3  13   1       42.22       49.63      1.96 o 
  -2  13   1      232.67      231.98      2.75 o 
  -1  13   1      175.90      209.34      2.26 o 
   0  13   1      480.45      470.95      4.27 o 
   1  13   1       84.18       79.30      1.28 o 
   2  13   1     1184.42     1203.98     10.71 o 
   3  13   1       17.55       26.63      1.46 o 
   4  13   1       94.87       78.60      2.03 o 
   5  13   1       35.10       31.66      1.69 o 
   6  13   1        0.73        0.74      1.59 o 
  -6  14   1       23.75       28.86      2.68 o 
  -5  14   1       34.77       29.35      3.36 o 
  -4  14   1      333.43      323.60      4.67 o 
  -3  14   1      514.09      488.72      5.52 o 
  -2  14   1      205.91      225.16      2.74 o 
  -1  14   1     1070.00      982.44      8.19 o 
   0  14   1      204.68      231.33      2.37 o 
   1  14   1      335.87      396.06      3.67 o 
   2  14   1      136.45      144.59      2.15 o 
   3  14   1      278.80      283.58      4.32 o 
   4  14   1       51.16       47.36      1.75 o 
   5  14   1        5.19        7.66      1.16 o 
   6  14   1       12.08       13.80      2.19 o 
  -6  15   1       11.64       14.11      2.52 o 
  -5  15   1        7.26        5.35      1.38 o 
  -4  15   1       95.64       99.65      2.81 o 
  -3  15   1       58.66       50.92      1.42 o 
  -2  15   1        2.56        4.27      0.52 o 
  -1  15   1      508.13      511.72      4.70 o 
   0  15   1      226.17      263.34      2.93 o 
   1  15   1      111.94      111.75      1.76 o 
   2  15   1       63.79       77.48      1.63 o 
   3  15   1      194.31      188.61      3.37 o 
   4  15   1       41.96       57.48      1.84 o 
   5  15   1       19.65       20.63      2.00 o 
   6  15   1        3.58        7.96      4.18 o 
  -6  16   1       77.25       90.92      4.67 o 
  -5  16   1        3.48        5.12      1.38 o 
  -4  16   1      102.81       86.05      3.17 o 
  -3  16   1      128.54      136.11      2.36 o 
  -2  16   1      191.51      188.60      2.48 o 
  -1  16   1      444.75      419.27      4.50 o 
   0  16   1       38.97       43.38      0.95 o 
   1  16   1      539.18      566.61      5.25 o 
   2  16   1      239.95      225.51      3.74 o 
   3  16   1       20.04       17.75      1.29 o 
   4  16   1        8.30        8.42      1.01 o 
   5  16   1        0.09        0.23      0.89 o 
   6  16   1       19.42       25.49      3.25 o 
  -6  17   1        0.30        4.54      2.55 o 
  -5  17   1        1.33       -0.43      1.24 o 
  -4  17   1       55.74       58.63      3.96 o 
  -3  17   1       75.39       80.59      2.22 o 
  -2  17   1        1.84        1.20      0.44 o 
  -1  17   1      158.48      164.11      2.28 o 
   0  17   1      737.28      720.27      6.37 o 
   1  17   1      208.96      211.37      3.21 o 
   2  17   1        5.86        9.47      0.77 o 
   3  17   1      130.90      125.81      2.79 o 
   4  17   1       51.29       52.85      2.59 o 
   5  17   1        4.00        1.91      1.66 o 
   6  17   1        0.85        1.89      1.87 o 
  -6  18   1        9.44       14.90      2.47 o 
  -5  18   1        0.75        0.39      1.10 o 
  -4  18   1       12.72       12.28      1.60 o 
  -3  18   1      107.19      104.91      3.45 o 
  -2  18   1      149.31      164.54      3.21 o 
  -1  18   1       18.00       23.25      1.07 o 
   0  18   1       23.90       27.71      1.08 o 
   1  18   1      505.35      517.21      4.98 o 
   2  18   1       41.27       38.38      1.28 o 
   3  18   1      145.11      144.78      3.06 o 
   4  18   1      152.91      141.22      4.09 o 
   5  18   1        0.01       -0.33      1.91 o 
   6  18   1       19.21       19.63      2.94 o 
  -6  19   1        0.52        1.73      3.06 o 
  -5  19   1        6.12        4.51      1.36 o 
  -4  19   1        0.04        1.17      1.02 o 
  -3  19   1        0.01       -0.69      0.89 o 
  -2  19   1       48.91       61.06      2.46 o 
  -1  19   1       13.00       13.98      1.08 o 
   0  19   1      115.32      109.97      1.99 o 
   1  19   1        3.67        3.44      0.51 o 
   2  19   1       50.82       53.05      1.92 o 
   3  19   1      419.21      398.09      7.29 o 
   4  19   1       30.04       37.72      2.15 o 
   5  19   1       14.19       18.78      7.56 o 
  -6  20   1       10.85        9.98      2.28 o 
  -5  20   1       12.25       10.77      1.97 o 
  -4  20   1        0.20       -0.82      0.99 o 
  -3  20   1        2.01        4.04      1.14 o 
  -2  20   1       61.24       64.53      2.37 o 
  -1  20   1      124.77      137.74      2.90 o 
   0  20   1      142.61      154.73      2.54 o 
   1  20   1       42.08       43.50      1.19 o 
   2  20   1       76.99       71.30      1.71 o 
   3  20   1        0.86        2.29      1.10 o 
   4  20   1      133.55      123.64      3.34 o 
   5  20   1        0.77        3.38      1.72 o 
  -5  21   1       43.32       46.48      2.91 o 
  -4  21   1       44.61       40.95      2.72 o 
  -3  21   1       38.35       42.38      2.32 o 
  -2  21   1       41.38       38.35      2.19 o 
  -1  21   1       10.12       16.07      1.83 o 
   0  21   1      161.35      161.60      2.90 o 
   1  21   1      112.16      104.11      1.94 o 
   2  21   1       18.27       19.52      1.14 o 
   3  21   1      118.34      118.73      8.57 o 
   4  21   1        0.64        2.59      1.20 o 
   5  21   1        6.76       12.17      3.22 o 
  -5  22   1        1.79        3.67      1.61 o 
  -4  22   1       11.91       12.54      1.82 o 
  -3  22   1       12.73       10.92      1.51 o 
  -2  22   1        1.15        0.53      0.64 o 
  -1  22   1       31.45       31.04      1.76 o 
   0  22   1      165.00      166.45      3.69 o 
   1  22   1      179.94      182.88      2.84 o 
   2  22   1        8.29        6.84      1.00 o 
   3  22   1       44.99       51.05      4.65 o 
   4  22   1       27.25       32.52      4.07 o 
   5  22   1       10.79       18.68      2.70 o 
  -5  23   1        2.09        2.73      1.52 o 
  -4  23   1        9.80       11.69      1.73 o 
  -3  23   1        5.99        8.36      1.45 o 
  -2  23   1        5.24        3.05      1.04 o 
  -1  23   1      234.08      230.70      3.82 o 
   0  23   1        7.37       11.98      1.59 o 
   1  23   1       25.34       23.80      1.62 o 
   2  23   1       30.26       32.09      1.71 o 
   3  23   1        1.18        2.15      0.86 o 
   4  23   1        9.00        9.38      2.16 o 
   5  23   1        8.06       10.20      2.05 o 
  -5  24   1        1.62        3.51      1.55 o 
  -4  24   1        3.23        4.13      1.27 o 
  -3  24   1       41.24       36.82      2.52 o 
  -2  24   1      144.43      129.05      3.79 o 
  -1  24   1       50.21       54.42      2.16 o 
   0  24   1        0.57        1.79      0.78 o 
   1  24   1       84.30       69.55      2.67 o 
   2  24   1       67.18       61.11      3.30 o 
   3  24   1        1.67        2.59      0.97 o 
   4  24   1       15.30       18.60      2.32 o 
   5  24   1        0.01        2.00      3.00 o 
  -5  25   1        2.19        5.63      1.78 o 
  -4  25   1       54.17       48.90      6.44 o 
  -3  25   1       29.47       28.93      2.29 o 
  -2  25   1        4.42        6.56      1.27 o 
  -1  25   1      154.02      149.40      3.49 o 
   0  25   1        1.20        0.87      0.76 o 
   1  25   1      163.85      163.64      4.33 o 
   2  25   1        0.84        1.22      1.25 o 
   3  25   1        1.57        3.09      5.36 o 
   4  25   1       15.61       21.09      5.46 o 
  -4  26   1        0.01        3.48      1.48 o 
  -3  26   1       17.15       15.08      2.56 o 
  -2  26   1       42.11       47.09      2.50 o 
  -1  26   1        1.69        2.06      1.16 o 
   0  26   1        0.82       -0.32      0.81 o 
   1  26   1        5.45        6.05      1.78 o 
   2  26   1       10.55       11.27      1.57 o 
   3  26   1        5.30        8.16      2.66 o 
   4  26   1        1.26        5.39      2.64 o 
  -4  27   1       34.99       36.47      3.31 o 
  -3  27   1       10.70       12.57      3.79 o 
  -2  27   1        4.64        3.67      1.77 o 
  -1  27   1        0.29       -1.10      0.88 o 
   0  27   1        6.31        5.64      1.23 o 
   1  27   1        1.52        1.21      1.01 o 
   2  27   1       10.03       11.71      1.64 o 
   3  27   1        0.35       -0.10      1.89 o 
   4  27   1       17.56       28.90      4.65 o 
  -4  28   1        2.24        5.73      2.69 o 
  -3  28   1        9.40        8.95      2.87 o 
  -2  28   1       78.89      100.15      6.36 o 
  -1  28   1        3.41        0.26      2.47 o 
   0  28   1       11.65       11.14      1.49 o 
   1  28   1       26.43       29.39      2.33 o 
   2  28   1        3.95        2.72      1.17 o 
   3  28   1        1.85        6.68      2.64 o 
   4  28   1        0.37        4.98      2.46 o 
  -3  29   1        4.80       10.24      3.00 o 
  -2  29   1       26.11       19.96      3.66 o 
  -1  29   1       24.00       26.83      4.01 o 
   0  29   1       68.80       70.73      5.51 o 
   1  29   1       12.27       16.80      2.31 o 
   2  29   1        0.19        4.12      2.27 o 
   3  29   1        0.44        2.40      2.08 o 
  -3  30   1        4.80        2.95      2.54 o 
  -2  30   1        0.17       -0.36      1.90 o 
  -1  30   1        1.04        5.58      2.39 o 
   0  30   1       21.93       29.00      2.39 o 
   1  30   1       49.35       42.92      2.84 o 
   2  30   1        6.37       10.80      2.99 o 
   3  30   1       20.85       14.36      3.25 o 
  -3  31   1        5.30        7.77      2.93 o 
  -2  31   1       26.89       33.38      4.85 o 
  -1  31   1       17.30       21.09      3.70 o 
   0  31   1       40.80       49.71      5.33 o 
   1  31   1        0.13        1.87      1.78 o 
   2  31   1        1.76        3.36      2.24 o 
  -2  32   1        3.58        5.49      2.55 o 
  -1  32   1        0.09        4.76      2.44 o 
   0  32   1        1.75        4.32      2.37 o 
   1  32   1        0.75        2.14      2.12 o 
   2  32   1        5.11        6.03      2.61 o 
  -2  33   1        5.20        7.55      3.01 o 
  -1  33   1        2.84        6.37      2.78 o 
   0  33   1       10.94        7.01      2.69 o 
   1  33   1        1.63        0.71      2.08 o 
   0  34   1        1.23        1.02      2.36 o 
  -6   0   2       54.75       47.00      3.45 o 
  -4   0   2     1696.29     1692.34     22.50 o 
  -2   0   2     2449.59     2447.79     26.70 o 
   0   0   2     2402.60     2299.41     33.44 o 
   2   0   2      862.00     1195.55     22.09 o 
   4   0   2      764.39      804.40     11.96 o 
   6   0   2       11.95       13.03      3.73 o 
  -7   1   2        3.60        4.73      1.62 o 
  -6   1   2        6.02        8.22      1.75 o 
  -5   1   2      921.56      872.62      9.37 o 
  -4   1   2       35.77       42.79      1.50 o 
  -3   1   2       27.13       25.65      0.94 o 
  -2   1   2       77.05       79.43      1.32 o 
  -1   1   2     2003.59     2133.09     16.27 o 
   0   1   2     2447.39     2659.98     24.81 o 
   1   1   2     1162.66     1233.07     12.02 o 
   2   1   2     4341.41     4312.75     37.94 o 
   3   1   2      288.47      349.28      4.14 o 
   4   1   2       39.72       41.20      1.47 o 
   5   1   2       55.23       55.34      1.81 o 
   6   1   2        7.05        9.18      2.26 o 
   7   1   2        1.27        7.12      2.89 o 
  -7   2   2       61.93       70.91      3.42 o 
  -6   2   2      105.22      101.19      3.09 o 
  -5   2   2       45.86       54.64      1.88 o 
  -4   2   2       35.29       52.56      1.70 o 
  -3   2   2      164.41      154.35      2.03 o 
  -2   2   2     1879.40     1900.04     14.83 o 
  -1   2   2        7.79       18.15      0.43 o 
   0   2   2     1282.31     1352.49     11.85 o 
   1   2   2     2319.93     2299.12     24.99 o 
   2   2   2     1563.15     1581.24     14.43 o 
   3   2   2      447.97      469.80      5.20 o 
   4   2   2       64.81       59.87      1.65 o 
   5   2   2        1.36        0.45      0.75 o 
   6   2   2        5.66        4.58      1.62 o 
  -7   3   2        7.48       11.88      1.95 o 
  -6   3   2        1.07        1.80      1.24 o 
  -5   3   2       32.67       39.35      1.72 o 
  -4   3   2       27.66       31.13      1.46 o 
  -3   3   2      682.12      687.36      6.12 o 
  -2   3   2      402.45      376.70      3.47 o 
  -1   3   2    19892.17    17860.06    220.50 o 
   0   3   2     2744.00     2957.45     25.65 o 
   1   3   2     1719.49     1731.48     16.84 o 
   2   3   2     1617.85     1620.27     14.76 o 
   3   3   2      358.15      361.66      4.26 o 
   4   3   2       17.96       15.76      1.08 o 
   5   3   2       86.67       86.37      2.45 o 
   6   3   2       15.64       19.02      2.22 o 
  -7   4   2       13.19       18.17      2.25 o 
  -6   4   2       39.50       38.68      2.45 o 
  -5   4   2        6.09        7.91      1.02 o 
  -4   4   2      609.71      563.80      7.01 o 
  -3   4   2     2685.07     2786.88     25.18 o 
  -2   4   2     2044.05     2293.30     18.88 o 
  -1   4   2    18733.31    17431.57    170.14 o 
   0   4   2     8643.98     8850.81     77.26 o 
   1   4   2      508.54      493.23      5.25 o 
   2   4   2       27.15       33.59      0.95 o 
   3   4   2      122.60      138.44      2.25 o 
   4   4   2      248.53      219.46      3.34 o 
   5   4   2      100.66       87.17      2.48 o 
   6   4   2        4.84        6.18      1.58 o 
  -7   5   2       18.37       19.04      2.28 o 
  -6   5   2       18.00       16.47      1.99 o 
  -5   5   2       64.81       63.43      1.94 o 
  -4   5   2        1.85        1.69      0.93 o 
  -3   5   2       30.41       25.46      1.10 o 
  -2   5   2      225.78      231.96      2.63 o 
  -1   5   2    13011.74    12668.69     91.67 o 
   0   5   2    16216.79    15416.32    136.46 o 
   1   5   2      819.40      837.54      7.73 o 
   2   5   2     2333.97     2286.71     20.32 o 
   3   5   2      246.27      271.04      3.49 o 
   4   5   2      165.65      154.96      2.70 o 
   5   5   2       58.50       61.71      2.12 o 
   6   5   2       27.33       25.78      2.40 o 
  -7   6   2        5.09        8.54      1.85 o 
  -6   6   2       15.08       15.34      1.93 o 
  -5   6   2        6.69        6.16      1.08 o 
  -4   6   2       82.63       78.79      2.13 o 
  -3   6   2        8.74       21.39      0.87 o 
  -2   6   2      462.91      418.04      4.07 o 
  -1   6   2    13549.36    13178.35     96.60 o 
   0   6   2    18158.67    17309.81    148.39 o 
   1   6   2      749.55      746.35      6.54 o 
   2   6   2      463.55      470.26      4.93 o 
   3   6   2      397.92      402.16      5.14 o 
   4   6   2      116.57      115.05      2.53 o 
   5   6   2      190.27      176.58      3.56 o 
   6   6   2       15.52       14.04      1.75 o 
  -7   7   2        0.03        2.74      1.51 o 
  -6   7   2       26.25       29.62      2.46 o 
  -5   7   2       66.11       59.97      2.34 o 
  -4   7   2        3.83        3.74      0.92 o 
  -3   7   2      807.79      888.96      8.15 o 
  -2   7   2     1229.46     1219.21      9.83 o 
  -1   7   2        3.48        2.62      0.20 o 
   0   7   2     2491.58     2628.50     17.13 o 
   1   7   2        3.66        0.95      0.31 o 
   2   7   2     1631.21     1627.94     16.27 o 
   3   7   2        4.77        4.28      0.78 o 
   4   7   2       21.78       18.42      1.29 o 
   5   7   2        0.38        1.54      1.10 o 
   6   7   2       91.78      104.37      3.39 o 
  -7   8   2        9.14       16.01      2.20 o 
  -6   8   2       28.72       28.76      2.51 o 
  -5   8   2        4.20        4.51      1.16 o 
  -4   8   2     1109.82     1110.63     10.99 o 
  -3   8   2      661.11      649.55      6.60 o 
  -2   8   2      410.61      472.08      4.26 o 
  -1   8   2      444.27      447.09      4.90 o 
   0   8   2       41.65       30.67      0.49 o 
   1   8   2      662.44      745.48      7.20 o 
   2   8   2        6.16        3.13      0.52 o 
   3   8   2      177.32      180.14      3.36 o 
   4   8   2      168.91      174.11      3.26 o 
   5   8   2       69.11       77.25      2.22 o 
   6   8   2        5.63        8.65      1.62 o 
  -7   9   2        6.49       11.62      2.02 o 
  -6   9   2        2.07        2.10      1.31 o 
  -5   9   2      259.06      249.66      4.83 o 
  -4   9   2        1.16        4.24      0.97 o 
  -3   9   2      747.60      743.08      7.02 o 
  -2   9   2       69.58       86.94      1.26 o 
  -1   9   2      664.50      688.58      5.57 o 
   0   9   2      430.51      517.53      3.74 o 
   1   9   2     1073.56     1161.72      8.80 o 
   2   9   2      242.27      292.62      3.18 o 
   3   9   2      887.13      840.39     10.63 o 
   4   9   2      228.44      236.27      3.65 o 
   5   9   2       31.43       29.84      1.63 o 
   6   9   2        0.76       -0.33      1.20 o 
  -7  10   2        1.79        5.20      2.50 o 
  -6  10   2        8.81       10.23      1.84 o 
  -5  10   2        8.81        8.64      1.32 o 
  -4  10   2      254.28      257.73      3.58 o 
  -3  10   2        0.41        0.75      0.38 o 
  -2  10   2      362.81      370.34      3.55 o 
  -1  10   2      765.38      822.10      7.22 o 
   0  10   2     4752.33     4732.70     30.84 o 
   1  10   2      183.87      150.76      1.77 o 
   2  10   2      388.49      416.35      3.99 o 
   3  10   2      254.62      226.55      5.19 o 
   4  10   2      222.66      193.07      3.25 o 
   5  10   2        5.26        4.39      0.95 o 
   6  10   2        0.00        0.78      1.20 o 
  -7  11   2        0.73        3.90      1.90 o 
  -6  11   2       23.73       26.81      3.42 o 
  -5  11   2       38.18       44.17      2.28 o 
  -4  11   2       34.71       32.13      1.37 o 
  -3  11   2        8.89        9.91      0.65 o 
  -2  11   2      641.84      566.55      5.76 o 
  -1  11   2        0.96        2.99      0.48 o 
   0  11   2      127.08      146.50      1.60 o 
   1  11   2       17.49       32.75      0.79 o 
   2  11   2       34.94       51.02      1.06 o 
   3  11   2        4.55        3.83      0.80 o 
   4  11   2      441.84      429.36      5.47 o 
   5  11   2       33.46       40.60      1.84 o 
   6  11   2       56.41       61.89      2.87 o 
  -7  12   2        3.18        3.76      1.94 o 
  -6  12   2        4.17        6.24      1.97 o 
  -5  12   2       27.77       31.91      2.02 o 
  -4  12   2       67.34       53.37      2.80 o 
  -3  12   2      301.44      295.68      3.43 o 
  -2  12   2        4.03        4.34      0.56 o 
  -1  12   2       35.22       43.95      0.91 o 
   0  12   2     1394.32     1366.04     10.36 o 
   1  12   2      168.10      174.08      2.06 o 
   2  12   2        6.88        6.37      0.51 o 
   3  12   2      389.68      397.54      5.42 o 
   4  12   2       30.68       34.09      1.61 o 
   5  12   2        4.10        5.16      1.54 o 
   6  12   2        9.67       10.11      1.64 o 
  -6  13   2        5.61        4.63      2.25 o 
  -5  13   2       55.39       54.68      3.07 o 
  -4  13   2       29.37       26.21      1.75 o 
  -3  13   2      297.35      282.81      3.54 o 
  -2  13   2      104.90      112.93      1.62 o 
  -1  13   2      288.54      314.39      3.25 o 
   0  13   2        1.03        1.47      0.62 o 
   1  13   2     3469.43     3600.25     26.32 o 
   2  13   2        2.07        1.31      0.36 o 
   3  13   2      692.45      684.28      8.27 o 
   4  13   2       18.56       13.55      1.18 o 
   5  13   2       18.50       12.87      1.34 o 
   6  13   2        3.77        4.82      1.48 o 
  -6  14   2       21.02       25.02      5.24 o 
  -5  14   2       11.46       14.22      1.83 o 
  -4  14   2      158.05      141.99      3.27 o 
  -3  14   2      207.94      185.44      2.67 o 
  -2  14   2        0.05        0.78      0.41 o 
  -1  14   2      193.31      219.21      2.68 o 
   0  14   2     1430.68     1480.30     11.91 o 
   1  14   2        1.94        2.48      0.61 o 
   2  14   2       14.20        7.78      0.59 o 
   3  14   2      159.74      163.17      3.19 o 
   4  14   2       10.18       11.83      1.17 o 
   5  14   2       24.37       25.95      1.79 o 
   6  14   2        6.19        6.65      1.55 o 
  -6  15   2       55.66       53.68      3.97 o 
  -5  15   2       58.75       55.96      2.77 o 
  -4  15   2      108.61       99.85      3.35 o 
  -3  15   2       10.97       11.24      0.97 o 
  -2  15   2       93.37       82.53      1.76 o 
  -1  15   2       70.10       75.42      1.41 o 
   0  15   2      998.42      964.74      8.63 o 
   1  15   2      145.22      140.23      1.97 o 
   2  15   2      128.08      133.99      2.17 o 
   3  15   2       12.53       18.02      1.36 o 
   4  15   2      246.84      242.28      3.90 o 
   5  15   2       13.48       15.14      1.51 o 
   6  15   2       30.85       37.25      3.14 o 
  -6  16   2        1.40        3.50      1.80 o 
  -5  16   2        9.70       13.81      1.81 o 
  -4  16   2       20.62       22.02      2.27 o 
  -3  16   2      124.73      120.43      3.45 o 
  -2  16   2      177.80      173.77      2.66 o 
  -1  16   2       25.55       22.73      0.88 o 
   0  16   2      559.62      580.02      5.55 o 
   1  16   2        3.85        4.10      0.49 o 
   2  16   2      195.13      186.96      2.91 o 
   3  16   2      392.37      367.10      5.38 o 
   4  16   2      177.70      171.25      3.23 o 
   5  16   2       32.32       35.06      2.30 o 
   6  16   2        0.52       -0.76      2.00 o 
  -6  17   2       20.67       28.81      3.14 o 
  -5  17   2        0.01        1.65      1.12 o 
  -4  17   2       38.57       41.73      2.62 o 
  -3  17   2      161.71      147.93      3.91 o 
  -2  17   2       16.26       15.97      0.95 o 
  -1  17   2       76.35       74.32      1.48 o 
   0  17   2      171.74      162.52      2.35 o 
   1  17   2     1334.36     1277.22     10.67 o 
   2  17   2       67.77       69.37      1.71 o 
   3  17   2     1117.16     1074.43     12.24 o 
   4  17   2       44.66       43.91      1.82 o 
   5  17   2       13.55       18.43      1.76 o 
   6  17   2        1.87        2.07      2.08 o 
  -6  18   2        0.77        0.31      1.40 o 
  -5  18   2        4.37        2.50      1.40 o 
  -4  18   2      181.86      177.89      5.04 o 
  -3  18   2      184.77      164.36      7.19 o 
  -2  18   2        4.20        5.30      1.20 o 
  -1  18   2      181.06      162.28      2.40 o 
   0  18   2      887.31      862.80      9.38 o 
   1  18   2        7.09        5.76      0.84 o 
   2  18   2       63.58       60.93      1.64 o 
   3  18   2        1.94        3.82      1.02 o 
   4  18   2      206.03      212.40      4.20 o 
   5  18   2        0.24        0.02      1.18 o 
  -6  19   2        1.52        6.36      1.86 o 
  -5  19   2        4.70        5.17      1.63 o 
  -4  19   2        3.98        2.57      1.10 o 
  -3  19   2      381.96      350.52      6.90 o 
  -2  19   2      249.34      223.13      7.48 o 
  -1  19   2      429.50      387.69      5.13 o 
   0  19   2       55.57       66.16      2.02 o 
   1  19   2        9.63       12.73      0.79 o 
   2  19   2       46.87       56.71      2.12 o 
   3  19   2      126.24      115.28      3.19 o 
   4  19   2        7.77        9.52      1.29 o 
   5  19   2       35.67       45.24      2.88 o 
  -6  20   2        0.11        0.42      3.49 o 
  -5  20   2        1.25        0.58      1.25 o 
  -4  20   2       29.62       29.48      2.30 o 
  -3  20   2        0.49        2.96      1.03 o 
  -2  20   2       31.42       38.79      2.61 o 
  -1  20   2      306.36      278.49      4.13 o 
   0  20   2      332.08      313.95      4.15 o 
   1  20   2      208.69      196.22      2.76 o 
   2  20   2       42.59       43.30      1.47 o 
   3  20   2       65.03       67.04      2.16 o 
   4  20   2       14.88       14.55      2.75 o 
   5  20   2       11.78       13.51      2.52 o 
  -5  21   2       18.66       26.15      2.90 o 
  -4  21   2       33.65       28.66      2.31 o 
  -3  21   2       16.42       11.45      1.66 o 
  -2  21   2        0.45        0.79      0.88 o 
  -1  21   2      451.34      443.15      5.89 o 
   0  21   2      116.78      115.35      2.28 o 
   1  21   2       16.77       16.27      1.14 o 
   2  21   2      186.08      183.17      3.22 o 
   3  21   2        1.10        1.31      0.87 o 
   4  21   2        0.54        2.98      1.22 o 
   5  21   2        0.23        1.53      3.01 o 
  -5  22   2        0.27        3.34      1.56 o 
  -4  22   2      102.01      100.58      4.35 o 
  -3  22   2       28.83       31.55      2.34 o 
  -2  22   2      621.25      573.94     11.20 o 
  -1  22   2      430.16      435.25      5.88 o 
   0  22   2      128.13      141.22      4.25 o 
   1  22   2      155.93      167.65      4.71 o 
   2  22   2        1.87        1.77      0.69 o 
   3  22   2        3.06        4.39      1.01 o 
   4  22   2       26.08       29.53      2.34 o 
   5  22   2        0.23        3.79      1.74 o 
  -5  23   2        0.22        2.36      1.80 o 
  -4  23   2        3.90        4.94      1.59 o 
  -3  23   2        9.36        9.26      1.44 o 
  -2  23   2        0.51        1.28      1.00 o 
  -1  23   2      805.55      765.58      9.16 o 
   0  23   2       37.96       35.80      1.53 o 
   1  23   2        3.87        4.52      0.86 o 
   2  23   2      171.14      175.51      4.53 o 
   3  23   2       11.17       10.98      1.33 o 
   4  23   2       11.53       17.00      4.32 o 
   5  23   2        7.49       15.27      2.51 o 
  -5  24   2        9.41       12.86      2.28 o 
  -4  24   2        1.22        2.67      1.41 o 
  -3  24   2        0.03        0.51      1.21 o 
  -2  24   2      153.78      149.50      4.15 o 
  -1  24   2       74.64       77.73      2.50 o 
   0  24   2        8.74        5.78      0.92 o 
   1  24   2       71.70       73.23      2.82 o 
   2  24   2       22.25       21.08      2.83 o 
   3  24   2       54.59       59.46      3.60 o 
   4  24   2       20.62       23.95      2.70 o 
  -5  25   2       66.89       70.08      8.46 o 
  -4  25   2       15.75       14.29      3.30 o 
  -3  25   2       23.16       25.76      2.68 o 
  -2  25   2        0.36       -0.79      0.91 o 
  -1  25   2        6.62        8.39      1.28 o 
   0  25   2       21.55       25.25      1.51 o 
   1  25   2       85.67       81.24      3.01 o 
   2  25   2      178.21      171.76      4.62 o 
   3  25   2       14.66       15.76      2.24 o 
   4  25   2        0.05       -1.87      2.16 o 
  -4  26   2      123.52      115.08      4.89 o 
  -3  26   2        0.84        0.55      1.21 o 
  -2  26   2        7.28        6.60      1.57 o 
  -1  26   2        2.09        2.45      1.01 o 
   0  26   2        8.90        9.34      1.51 o 
   1  26   2       13.27       11.45      1.85 o 
   2  26   2       35.18       38.59      2.56 o 
   3  26   2        6.46        6.33      1.71 o 
   4  26   2        1.00        3.72      2.50 o 
  -4  27   2       14.93       16.88      2.38 o 
  -3  27   2       10.27        8.89      1.89 o 
  -2  27   2       17.22       19.26      2.31 o 
  -1  27   2       82.12       80.71      4.00 o 
   0  27   2       20.53       18.84      2.02 o 
   1  27   2       56.40       55.89      4.51 o 
   2  27   2       22.84       22.51      4.67 o 
   3  27   2        0.60        0.38      2.02 o 
   4  27   2        2.72        3.69      2.72 o 
  -4  28   2       30.85       35.59      3.33 o 
  -3  28   2        2.71        4.87      2.78 o 
  -2  28   2        1.96        0.90      1.73 o 
  -1  28   2       21.08       20.45      2.53 o 
   0  28   2        5.86        4.75      1.21 o 
   1  28   2        4.28        4.52      1.40 o 
   2  28   2       24.03       25.28      2.68 o 
   3  28   2        7.54        7.55      2.59 o 
  -3  29   2        0.25        3.27      2.23 o 
  -2  29   2       39.28       42.89      5.12 o 
  -1  29   2        5.81        5.72      2.14 o 
   0  29   2        7.43       10.70      2.02 o 
   1  29   2        4.41        5.52      1.65 o 
   2  29   2       54.38       55.20      3.39 o 
   3  29   2        1.74        3.95      2.51 o 
  -3  30   2        8.68        6.28      2.81 o 
  -2  30   2        1.83        5.59      2.58 o 
  -1  30   2        0.92        0.50      1.38 o 
   0  30   2       53.00       60.82      5.24 o 
   1  30   2        0.53       -0.17      1.67 o 
   2  30   2       10.29       14.85      2.33 o 
   3  30   2       12.70       17.00      3.70 o 
  -3  31   2        3.96       10.46      3.22 o 
  -2  31   2        2.68        0.41      2.12 o 
  -1  31   2       37.46       40.33      4.98 o 
   0  31   2       32.67       32.68      4.60 o 
   1  31   2       35.53       31.66      3.09 o 
   2  31   2        1.76        4.65      2.27 o 
  -2  32   2        4.95        2.65      2.35 o 
  -1  32   2       32.90       38.36      4.96 o 
   0  32   2      103.76      108.37      7.02 o 
   1  32   2        0.52        0.56      2.21 o 
   2  32   2        0.00       -0.10      1.88 o 
  -1  33   2        0.70        2.38      2.48 o 
   0  33   2       15.51       19.43      3.98 o 
   1  33   2       31.75       31.99      4.59 o 
  -7   0   3       28.83       35.01      4.72 o 
  -5   0   3       27.45       31.44      2.68 o 
  -3   0   3      289.00      260.24      4.19 o 
  -1   0   3      259.66      269.79      3.47 o 
   1   0   3      404.67      430.73      7.48 o 
   3   0   3      148.40      124.70      3.03 o 
   5   0   3      258.28      244.31      5.55 o 
  -7   1   3       19.72       26.51      2.99 o 
  -6   1   3       40.97       42.17      2.33 o 
  -5   1   3       14.09       18.05      1.41 o 
  -4   1   3        0.83        0.86      0.76 o 
  -3   1   3       60.03       43.37      1.23 o 
  -2   1   3      177.82      177.44      1.94 o 
  -1   1   3      239.46      257.67      2.37 o 
   0   1   3      523.68      526.61      5.42 o 
   1   1   3       28.63       27.57      0.89 o 
   2   1   3      288.47      337.38      4.61 o 
   3   1   3      105.74       98.88      2.07 o 
   4   1   3      627.57      570.57      6.54 o 
   5   1   3       26.33       29.89      1.96 o 
   6   1   3        0.06       -0.82      1.14 o 
  -7   2   3        1.42        4.27      1.70 o 
  -6   2   3      164.44      178.42      4.76 o 
  -5   2   3       68.18       68.34      2.14 o 
  -4   2   3       29.41       28.37      1.27 o 
  -3   2   3        4.25        6.18      0.53 o 
  -2   2   3        0.52        0.72      0.24 o 
  -1   2   3        1.79        6.89      0.49 o 
   0   2   3      230.35      196.85      2.39 o 
   1   2   3      363.25      371.26      4.79 o 
   2   2   3      701.65      685.49      7.44 o 
   3   2   3       10.83       13.91      0.92 o 
   4   2   3        0.20        0.03      0.67 o 
   5   2   3      146.02      128.98      2.74 o 
   6   2   3       89.65       87.74      3.65 o 
  -7   3   3       20.86       27.00      3.00 o 
  -6   3   3        0.01        4.02      1.38 o 
  -5   3   3      183.98      188.94      4.08 o 
  -4   3   3      592.00      574.63      6.33 o 
  -3   3   3      157.14      157.98      2.64 o 
  -2   3   3      146.87      168.49      1.87 o 
  -1   3   3      386.64      359.22      2.96 o 
   0   3   3     3190.09     3137.05     29.40 o 
   1   3   3      270.69      294.24      3.91 o 
   2   3   3     1239.51     1325.87     15.19 o 
   3   3   3       91.74       76.70      1.80 o 
   4   3   3       64.47       68.76      2.07 o 
   5   3   3       38.07       33.34      1.67 o 
   6   3   3        0.48        1.67      1.48 o 
  -7   4   3       13.89       18.70      2.15 o 
  -6   4   3       42.83       41.34      3.56 o 
  -5   4   3       53.86       49.72      2.24 o 
  -4   4   3       69.11       71.89      1.75 o 
  -3   4   3     2259.43     2238.20     17.72 o 
  -2   4   3       19.60       26.55      0.70 o 
  -1   4   3     2260.60     2345.53     17.00 o 
   0   4   3      156.75      117.86      1.52 o 
   1   4   3      178.08      174.30      3.12 o 
   2   4   3      122.25      117.82      1.83 o 
   3   4   3      304.16      271.58      3.89 o 
   4   4   3       19.34       16.34      1.14 o 
   5   4   3       16.91        8.41      1.24 o 
   6   4   3       15.61       16.11      2.10 o 
  -7   5   3        3.50        6.80      1.49 o 
  -6   5   3        0.96        3.36      1.27 o 
  -5   5   3       11.57       10.30      1.30 o 
  -4   5   3      184.04      178.51      2.81 o 
  -3   5   3      309.96      334.43      3.46 o 
  -2   5   3      505.33      526.72      4.93 o 
  -1   5   3       70.75       72.45      0.87 o 
   0   5   3     1851.13     1997.17     19.34 o 
   1   5   3      228.80      218.47      3.69 o 
   2   5   3      296.57      296.58      3.47 o 
   3   5   3      451.37      470.31      5.84 o 
   4   5   3       25.12       31.95      1.43 o 
   5   5   3       41.90       51.22      2.36 o 
   6   5   3        0.06        2.33      1.56 o 
  -7   6   3        8.32       12.85      2.35 o 
  -6   6   3       24.79       28.19      2.32 o 
  -5   6   3        3.03        8.05      1.20 o 
  -4   6   3       75.44       69.08      1.73 o 
  -3   6   3        0.59        2.79      0.46 o 
  -2   6   3      477.96      594.22      5.65 o 
  -1   6   3      241.26      248.30      2.57 o 
   0   6   3       78.13       90.49      1.06 o 
   1   6   3       44.70       29.28      0.62 o 
   2   6   3      401.17      391.50      4.33 o 
   3   6   3        0.16        1.81      0.63 o 
   4   6   3        5.93        2.96      0.76 o 
   5   6   3       18.08       20.93      1.55 o 
   6   6   3       28.78       29.51      2.62 o 
  -7   7   3        7.04       13.75      1.85 o 
  -6   7   3        7.38        7.95      1.50 o 
  -5   7   3       66.30       56.41      2.20 o 
  -4   7   3      109.23       92.87      1.99 o 
  -3   7   3      576.67      587.26      5.71 o 
  -2   7   3      127.73      165.11      2.14 o 
  -1   7   3      569.06      550.62      4.13 o 
   0   7   3       16.08       13.94      0.44 o 
   1   7   3      535.57      501.67      5.04 o 
   2   7   3      348.60      376.52      4.25 o 
   3   7   3      319.34      303.10      4.29 o 
   4   7   3       41.62       46.18      1.73 o 
   5   7   3      114.07      114.70      2.89 o 
   6   7   3        0.68        1.14      1.46 o 
  -7   8   3       14.12       19.73      2.74 o 
  -6   8   3        2.78        3.66      1.26 o 
  -5   8   3      294.49      266.80      4.98 o 
  -4   8   3      189.31      167.65      3.13 o 
  -3   8   3       55.85       40.53      1.04 o 
  -2   8   3     2889.98     2940.40     24.49 o 
  -1   8   3      156.50      161.77      1.55 o 
   0   8   3       12.76       22.67      0.86 o 
   1   8   3        1.53       11.12      0.70 o 
   2   8   3     1139.63     1170.05     11.08 o 
   3   8   3       43.12       40.85      1.63 o 
   4   8   3       46.18       43.48      1.74 o 
   5   8   3        0.33       -0.09      0.86 o 
   6   8   3        1.87        0.19      1.29 o 
  -7   9   3        9.51       12.47      4.63 o 
  -6   9   3        0.27       -0.07      1.03 o 
  -5   9   3       38.54       38.04      2.63 o 
  -4   9   3      872.23      861.16      9.94 o 
  -3   9   3        0.31        2.54      0.56 o 
  -2   9   3      212.43      221.82      2.65 o 
  -1   9   3      380.80      371.19      2.94 o 
   0   9   3       98.29      108.85      1.36 o 
   1   9   3      824.53      875.81      9.18 o 
   2   9   3       15.18       12.37      0.75 o 
   3   9   3        8.00        5.14      0.88 o 
   4   9   3       19.14       24.80      1.51 o 
   5   9   3        0.04        0.22      0.88 o 
   6   9   3        1.22        3.62      1.37 o 
  -7  10   3       49.13       56.53      4.06 o 
  -6  10   3        6.73       10.14      2.04 o 
  -5  10   3      317.44      301.09      6.36 o 
  -4  10   3       10.42        9.80      1.16 o 
  -3  10   3        0.52       -0.42      0.49 o 
  -2  10   3      188.92      163.70      2.31 o 
  -1  10   3       24.77       27.26      0.68 o 
   0  10   3      583.30      653.07      5.58 o 
   1  10   3      234.52      271.63      3.53 o 
   2  10   3      143.10      137.63      2.34 o 
   3  10   3        7.45       11.32      1.10 o 
   4  10   3       13.03       10.65      1.14 o 
   5  10   3       16.03       18.70      1.59 o 
   6  10   3        7.56        7.15      1.64 o 
  -7  11   3       37.32       52.23      4.26 o 
  -6  11   3        5.88        5.80      1.80 o 
  -5  11   3        3.74        3.64      1.36 o 
  -4  11   3       64.32       60.68      2.34 o 
  -3  11   3        2.13        1.35      0.52 o 
  -2  11   3        0.92        3.08      0.48 o 
  -1  11   3     1837.92     1854.12     14.86 o 
   0  11   3      431.18      509.97      4.56 o 
   1  11   3      936.11      874.91      8.48 o 
   2  11   3       17.99       27.69      0.99 o 
   3  11   3        4.26        8.46      1.07 o 
   4  11   3        0.85        0.83      0.73 o 
   5  11   3       18.81       12.00      1.44 o 
   6  11   3        0.67       -0.23      1.92 o 
  -6  12   3        0.01        3.95      1.57 o 
  -5  12   3        0.06        0.32      2.15 o 
  -4  12   3       14.32       18.80      1.42 o 
  -3  12   3        6.26        6.40      0.74 o 
  -2  12   3      501.03      502.91      5.38 o 
  -1  12   3      293.18      323.73      3.28 o 
   0  12   3      126.46      138.88      1.58 o 
   1  12   3       10.06       14.93      0.82 o 
   2  12   3      231.90      209.89      2.79 o 
   3  12   3       54.20       60.94      1.90 o 
   4  12   3       40.57       37.33      1.80 o 
   5  12   3       11.83       16.17      2.20 o 
   6  12   3        2.31        3.17      1.45 o 
  -6  13   3       26.62       25.42      2.85 o 
  -5  13   3        4.40        2.55      1.39 o 
  -4  13   3       27.06       25.12      1.99 o 
  -3  13   3        7.49        9.42      0.83 o 
  -2  13   3      321.57      311.70      4.06 o 
  -1  13   3       47.01       50.34      1.03 o 
   0  13   3       45.83       38.96      0.79 o 
   1  13   3      112.64      122.39      1.88 o 
   2  13   3      526.19      501.00      5.54 o 
   3  13   3        4.59        8.61      1.06 o 
   4  13   3        4.94        6.54      1.07 o 
   5  13   3        0.39       -0.95      0.98 o 
   6  13   3        0.78        2.15      1.39 o 
  -6  14   3       46.27       38.92      3.47 o 
  -5  14   3       15.71       27.44      2.69 o 
  -4  14   3        8.33        8.66      1.40 o 
  -3  14   3        0.08       -0.72      0.62 o 
  -2  14   3       75.72       79.80      1.96 o 
  -1  14   3        8.16        8.24      0.53 o 
   0  14   3      201.63      206.64      2.18 o 
   1  14   3      205.71      191.38      2.55 o 
   2  14   3       71.69       70.48      1.58 o 
   3  14   3      165.97      156.94      2.83 o 
   4  14   3       17.17       21.27      1.55 o 
   5  14   3        2.80        4.48      1.23 o 
   6  14   3        3.66        2.54      1.71 o 
  -6  15   3       10.47       14.38      2.33 o 
  -5  15   3       98.56       94.58      4.21 o 
  -4  15   3       20.89       17.09      1.93 o 
  -3  15   3      189.46      191.73      4.52 o 
  -2  15   3      124.57      108.11      2.35 o 
  -1  15   3      126.39      122.20      2.27 o 
   0  15   3      325.91      316.23      3.04 o 
   1  15   3      392.00      373.95      4.14 o 
   2  15   3       66.10       68.74      1.69 o 
   3  15   3        9.08       10.42      1.02 o 
   4  15   3       72.16       70.66      2.32 o 
   5  15   3       39.18       38.45      2.21 o 
   6  15   3        0.51        3.66      1.39 o 
  -6  16   3       82.41       79.04      4.25 o 
  -5  16   3       20.63       24.19      2.66 o 
  -4  16   3       13.21       14.29      1.64 o 
  -3  16   3        2.09        1.24      0.86 o 
  -2  16   3      125.18      125.41      3.34 o 
  -1  16   3       40.07       42.30      1.33 o 
   0  16   3       25.33       23.51      0.91 o 
   1  16   3       56.47       57.09      1.36 o 
   2  16   3       62.84       59.96      1.64 o 
   3  16   3      334.57      311.17      4.36 o 
   4  16   3       20.71       18.01      1.51 o 
   5  16   3       13.20       14.03      1.56 o 
  -6  17   3        1.12        1.15      1.54 o 
  -5  17   3       16.05       15.87      2.30 o 
  -4  17   3       68.24       56.02      2.62 o 
  -3  17   3       82.22       77.31      2.83 o 
  -2  17   3        6.83        1.75      3.18 o 
  -1  17   3      225.04      228.34      3.06 o 
   0  17   3       48.55       48.45      1.15 o 
   1  17   3      109.88      120.11      1.91 o 
   2  17   3       93.63       88.99      2.01 o 
   3  17   3        0.18        0.91      0.94 o 
   4  17   3      136.95      131.02      3.19 o 
   5  17   3        3.90        4.59      1.42 o 
  -6  18   3        7.86        8.79      2.00 o 
  -5  18   3        2.90        3.16      1.45 o 
  -4  18   3       58.76       61.13      3.25 o 
  -3  18   3       92.55       98.23      3.26 o 
  -2  18   3      384.91      362.10      6.75 o 
  -1  18   3       16.63       14.66      0.96 o 
   0  18   3      224.14      219.80      3.46 o 
   1  18   3        8.01        5.49      0.84 o 
   2  18   3       67.80       67.89      2.03 o 
   3  18   3      224.07      221.21      3.58 o 
   4  18   3        2.88        3.49      1.21 o 
   5  18   3       11.68        7.87      1.57 o 
  -6  19   3        4.08        6.11      1.86 o 
  -5  19   3        4.41        5.93      2.10 o 
  -4  19   3       13.34       19.24      2.34 o 
  -3  19   3       27.28       28.84      2.12 o 
  -2  19   3       63.32       67.77      7.50 o 
  -1  19   3      156.93      163.20      2.88 o 
   0  19   3       32.98       32.82      1.48 o 
   1  19   3      558.03      537.02      6.05 o 
   2  19   3       28.48       31.97      1.35 o 
   3  19   3       19.85       23.07      1.86 o 
   4  19   3       28.05       23.92      1.97 o 
   5  19   3       17.82       18.46      2.24 o 
  -6  20   3        6.42       11.98      2.32 o 
  -5  20   3       31.43       33.47      3.15 o 
  -4  20   3        0.27        1.01      1.22 o 
  -3  20   3       50.85       49.85      2.58 o 
  -2  20   3      291.31      277.70      5.81 o 
  -1  20   3       10.13       10.45      1.11 o 
   0  20   3       89.49       81.17      2.01 o 
   1  20   3        0.30       -0.77      0.60 o 
   2  20   3       86.63       87.14      2.06 o 
   3  20   3        4.18        3.12      0.81 o 
   4  20   3        0.79        0.84      1.26 o 
   5  20   3        0.00        0.40      1.34 o 
  -5  21   3        2.59        2.71      1.44 o 
  -4  21   3      110.19       93.93      6.43 o 
  -3  21   3       17.38       15.05      1.99 o 
  -2  21   3       48.71       44.06      2.25 o 
  -1  21   3       26.46       28.80      1.75 o 
   0  21   3       30.70       33.78      1.45 o 
   1  21   3      119.58      122.25      2.69 o 
   2  21   3        2.08        1.50      0.75 o 
   3  21   3        2.48        3.57      0.90 o 
   4  21   3        7.48        6.88      1.54 o 
   5  21   3        1.92        5.12      1.52 o 
  -5  22   3       11.92       15.16      4.78 o 
  -4  22   3        0.88        3.61      1.46 o 
  -3  22   3       86.53       84.41      3.85 o 
  -2  22   3        6.32        2.57      1.23 o 
  -1  22   3       45.87       43.53      2.24 o 
   0  22   3      128.20      126.09      2.92 o 
   1  22   3       87.23       83.74      2.27 o 
   2  22   3       35.16       38.74      1.77 o 
   3  22   3       91.43       91.05      6.70 o 
   4  22   3        0.56        1.97      1.20 o 
   5  22   3        0.06        4.73      1.85 o 
  -5  23   3        0.17        0.51      2.21 o 
  -4  23   3       52.42       49.34      3.52 o 
  -3  23   3        3.67        2.63      1.40 o 
  -2  23   3       10.94       11.16      1.78 o 
  -1  23   3       47.39       50.98      4.05 o 
   0  23   3       76.98       76.67      2.68 o 
   1  23   3        0.07        0.50      0.73 o 
   2  23   3       39.20       42.66      2.56 o 
   3  23   3       75.14       77.64      3.96 o 
   4  23   3        4.10        6.10      3.35 o 
  -5  24   3        3.43        5.65      1.66 o 
  -4  24   3        3.40        5.21      1.61 o 
  -3  24   3       16.93       20.58      2.43 o 
  -2  24   3        3.13        1.54      1.57 o 
  -1  24   3       24.35       21.46      2.72 o 
   0  24   3       17.14       20.36      1.46 o 
   1  24   3       10.02        9.58      1.15 o 
   2  24   3       63.70       62.56      3.06 o 
   3  24   3       33.32       39.20      3.38 o 
   4  24   3        4.65        2.04      2.13 o 
  -5  25   3        2.61        7.49      1.93 o 
  -4  25   3        4.61        4.17      1.63 o 
  -3  25   3        0.13        0.32      1.16 o 
  -2  25   3       13.36       14.64      2.02 o 
  -1  25   3        0.07       -0.08      0.78 o 
   0  25   3       99.91       90.98      2.59 o 
   1  25   3        6.61        9.26      1.16 o 
   2  25   3        5.64        5.92      1.65 o 
   3  25   3      103.42      105.77      5.31 o 
   4  25   3        0.11        0.12      1.46 o 
  -4  26   3        0.76        2.94      1.57 o 
  -3  26   3       52.47       52.83      6.50 o 
  -2  26   3       13.15       11.74      1.91 o 
  -1  26   3      202.67      191.76      4.84 o 
   0  26   3        3.63        5.20      1.18 o 
   1  26   3        4.91        5.45      1.22 o 
   2  26   3        6.33        8.32      1.82 o 
   3  26   3        0.18        1.73      2.22 o 
   4  26   3        5.15        4.64      3.04 o 
  -4  27   3       14.69       23.04      3.43 o 
  -3  27   3       51.45       48.15      3.38 o 
  -2  27   3        0.00       -0.04      1.15 o 
  -1  27   3        0.09        0.70      0.98 o 
   0  27   3       87.10       94.95      4.33 o 
   1  27   3        6.68        5.82      1.55 o 
   2  27   3        0.38        0.51      1.28 o 
   3  27   3        0.50        0.29      1.40 o 
  -4  28   3        9.21       12.36      2.25 o 
  -3  28   3        9.16       10.93      2.03 o 
  -2  28   3       18.55       12.55      2.12 o 
  -1  28   3        7.36        7.11      2.75 o 
   0  28   3       32.46       38.79      4.96 o 
   1  28   3        1.50        1.69      1.81 o 
   2  28   3       21.76       19.42      2.46 o 
   3  28   3        2.99        1.72      1.53 o 
  -3  29   3        7.28        8.70      3.16 o 
  -2  29   3        6.47        6.90      2.69 o 
  -1  29   3       57.52       44.58      5.12 o 
   0  29   3       44.08       41.87      5.03 o 
   1  29   3        8.72       12.25      2.07 o 
   2  29   3       13.42       15.63      2.60 o 
   3  29   3        1.33        0.89      1.78 o 
  -3  30   3       12.94       15.86      3.63 o 
  -2  30   3       14.84       19.56      3.79 o 
  -1  30   3       27.94       30.62      4.70 o 
   0  30   3       10.75       10.18      3.04 o 
   1  30   3        0.72        2.05      2.23 o 
   2  30   3        9.83        9.66      2.02 o 
  -2  31   3        1.02        1.09      1.91 o 
  -1  31   3       40.19       47.88      5.76 o 
   0  31   3        7.34        9.06      2.95 o 
   1  31   3        3.13        6.56      2.80 o 
   2  31   3        0.57        0.89      1.49 o 
  -2  32   3        3.87        2.04      2.34 o 
  -1  32   3        0.01        0.34      2.20 o 
   0  32   3        4.40        3.95      2.66 o 
   1  32   3        4.56        7.61      3.00 o 
  -1  33   3        2.34        4.26      2.72 o 
   0  33   3        3.61        1.52      2.28 o 
  -6   0   4       10.72       10.95      2.92 o 
  -4   0   4       31.79       34.51      1.76 o 
  -2   0   4      218.34      192.42      3.01 o 
   0   0   4      940.94      901.75     11.69 o 
   2   0   4      176.94      153.22      4.00 o 
   4   0   4     1027.25      976.41     14.40 o 
   6   0   4       14.35        9.77      2.33 o 
  -7   1   4       31.51       31.89      3.13 o 
  -6   1   4        3.57        3.00      2.27 o 
  -5   1   4       45.45       46.42      1.88 o 
  -4   1   4      173.84      184.55      2.83 o 
  -3   1   4      619.98      700.83      6.24 o 
  -2   1   4     2465.48     2513.48     19.49 o 
  -1   1   4       71.03       71.60      1.30 o 
   0   1   4      202.28      224.09      2.78 o 
   1   1   4      471.87      452.44      5.73 o 
   2   1   4       65.76       69.05      1.51 o 
   3   1   4      232.51      200.54      3.22 o 
   4   1   4        4.89        4.65      0.89 o 
   5   1   4       80.81       85.04      2.29 o 
   6   1   4       20.36       27.57      2.37 o 
  -7   2   4        5.48        8.92      1.90 o 
  -6   2   4       71.93       67.65      2.88 o 
  -5   2   4       35.31       39.37      1.87 o 
  -4   2   4       48.73       59.43      1.53 o 
  -3   2   4      635.12      614.70      5.59 o 
  -2   2   4       54.78       46.23      0.98 o 
  -1   2   4        3.29        5.67      0.38 o 
   0   2   4       37.73       41.78      0.94 o 
   1   2   4      661.51      687.82      8.15 o 
   2   2   4       12.76       13.72      1.35 o 
   3   2   4        0.93       -0.14      0.55 o 
   4   2   4      122.13      102.41      2.26 o 
   5   2   4        0.33        1.69      0.86 o 
   6   2   4        2.33        5.34      1.49 o 
  -7   3   4        0.92        4.79      3.39 o 
  -6   3   4        5.93        8.06      1.47 o 
  -5   3   4      383.83      386.18      6.96 o 
  -4   3   4       56.00       67.00      1.62 o 
  -3   3   4       94.45       99.44      1.56 o 
  -2   3   4      543.80      549.31      4.85 o 
  -1   3   4       33.49       25.34      0.67 o 
   0   3   4       15.11       10.09      0.55 o 
   1   3   4      451.03      432.02      6.98 o 
   2   3   4      496.74      491.79      5.73 o 
   3   3   4      290.68      281.60      4.06 o 
   4   3   4        7.72       10.86      1.04 o 
   5   3   4       13.64       11.76      1.29 o 
   6   3   4       35.90       49.14      3.07 o 
  -7   4   4        0.25        7.15      2.40 o 
  -6   4   4      136.78      125.63      3.85 o 
  -5   4   4        2.38        7.15      1.29 o 
  -4   4   4      240.13      218.14      3.12 o 
  -3   4   4        0.04        2.09      0.39 o 
  -2   4   4      157.83      162.66      2.17 o 
  -1   4   4        1.60        4.59      0.38 o 
   0   4   4     1824.07     1846.74     17.83 o 
   1   4   4      142.58      149.78      2.56 o 
   2   4   4      469.07      501.56      5.84 o 
   3   4   4        1.41        2.30      0.67 o 
   4   4   4       54.81       53.51      1.67 o 
   5   4   4        1.53       -0.75      0.84 o 
   6   4   4        0.07        0.68      1.55 o 
  -7   5   4        0.03        5.88      2.37 o 
  -6   5   4       41.53       37.50      3.06 o 
  -5   5   4      319.75      329.73     13.07 o 
  -4   5   4       22.96       18.84      1.09 o 
  -3   5   4      122.37      116.09      1.67 o 
  -2   5   4      960.70      931.13      7.72 o 
  -1   5   4     2076.70     2210.67     18.20 o 
   0   5   4     3459.22     3759.67     35.35 o 
   1   5   4      521.28      687.35      7.38 o 
   2   5   4       73.93       57.54      1.40 o 
   3   5   4       46.95       49.70      1.57 o 
   4   5   4       61.13       67.79      1.87 o 
   5   5   4       10.07       14.64      1.42 o 
   6   5   4        3.92        3.09      1.58 o 
  -7   6   4       14.89       19.18      2.42 o 
  -6   6   4       26.68       28.88      2.25 o 
  -5   6   4       35.08       44.58      2.21 o 
  -4   6   4       16.05       20.98      1.39 o 
  -3   6   4      335.88      351.46      3.98 o 
  -2   6   4      445.00      471.22      4.73 o 
  -1   6   4       36.69       30.99      1.27 o 
   0   6   4      444.38      494.70      4.99 o 
   1   6   4       95.97       95.20      2.18 o 
   2   6   4      444.12      521.08      6.79 o 
   3   6   4      518.78      520.99      6.46 o 
   4   6   4       46.58       42.27      1.85 o 
   5   6   4       55.59       61.04      2.56 o 
   6   6   4        0.43       -0.83      1.51 o 
  -7   7   4        2.46        4.31      1.66 o 
  -6   7   4       47.35       50.75      3.12 o 
  -5   7   4        0.52        2.28      1.30 o 
  -4   7   4       88.64       85.38      2.34 o 
  -3   7   4        2.51        1.42      0.45 o 
  -2   7   4      143.85      136.88      1.95 o 
  -1   7   4       16.56       22.61      0.68 o 
   0   7   4     1320.50     1522.98     11.97 o 
   1   7   4     2884.81     2886.44     31.13 o 
   2   7   4     2233.53     2287.28     20.62 o 
   3   7   4      125.22      116.99      2.43 o 
   4   7   4        4.24        4.31      0.89 o 
   5   7   4        6.97        7.83      1.38 o 
   6   7   4       16.60       16.53      2.28 o 
  -7   8   4       10.07       16.87      2.49 o 
  -6   8   4        0.26        1.74      1.01 o 
  -5   8   4        4.16        5.09      1.13 o 
  -4   8   4      447.84      409.51      8.39 o 
  -3   8   4       45.81       31.53      1.04 o 
  -2   8   4     1690.16     1835.17     15.77 o 
  -1   8   4      588.61      627.07      6.33 o 
   0   8   4     2207.85     2435.05     18.82 o 
   1   8   4       26.29       18.74      0.61 o 
   2   8   4       33.75       36.17      1.07 o 
   3   8   4       99.25      100.70      2.51 o 
   4   8   4        8.08       10.44      1.10 o 
   5   8   4        0.01        1.20      1.28 o 
   6   8   4        0.96        2.52      1.55 o 
  -7   9   4       12.37       17.39      2.56 o 
  -6   9   4        0.25        1.38      1.47 o 
  -5   9   4      150.36      133.45      3.66 o 
  -4   9   4        1.35        1.40      0.81 o 
  -3   9   4      205.31      171.22      2.64 o 
  -2   9   4      951.58      996.34      9.06 o 
  -1   9   4    11253.88    11423.21     82.29 o 
   0   9   4      429.06      365.16      4.86 o 
   1   9   4      300.19      310.34      3.24 o 
   2   9   4      178.52      169.93      2.35 o 
   3   9   4       14.08       17.24      1.18 o 
   4   9   4       30.39       32.62      1.87 o 
   5   9   4        4.83        8.25      1.67 o 
   6   9   4        3.26        1.56      1.39 o 
  -7  10   4        1.08        4.34      1.66 o 
  -6  10   4        0.10        4.02      1.43 o 
  -5  10   4       35.74       36.74      2.54 o 
  -4  10   4      459.09      457.36      6.71 o 
  -3  10   4        0.33        1.40      0.49 o 
  -2  10   4     2145.77     2348.59     19.93 o 
  -1  10   4     2949.38     2993.09     34.96 o 
   0  10   4      744.64      818.04      8.17 o 
   1  10   4      490.46      478.17      5.60 o 
   2  10   4       14.05       19.67      0.98 o 
   3  10   4      288.00      278.36      4.24 o 
   4  10   4       11.05        7.60      1.56 o 
   5  10   4       92.33       90.87      3.52 o 
   6  10   4        1.99        1.33      1.42 o 
  -7  11   4        4.16        8.07      2.36 o 
  -6  11   4        2.08        2.39      1.38 o 
  -5  11   4        2.27        4.41      1.50 o 
  -4  11   4      117.21      109.32      3.76 o 
  -3  11   4        5.04        8.03      0.81 o 
  -2  11   4      271.21      275.55      3.22 o 
  -1  11   4     2088.12     2163.69     16.03 o 
   0  11   4     1294.28     1285.72     10.45 o 
   1  11   4      363.45      357.09      4.51 o 
   2  11   4     1251.42     1208.46     12.83 o 
   3  11   4      423.12      388.25      5.36 o 
   4  11   4        0.63       -1.03      0.81 o 
   5  11   4        0.93        3.58      1.24 o 
   6  11   4       23.70       24.85      2.35 o 
  -6  12   4        4.06        6.16      1.70 o 
  -5  12   4       53.08       42.09      3.04 o 
  -4  12   4      350.63      340.73      8.01 o 
  -3  12   4       36.19       36.00      1.36 o 
  -2  12   4      134.72      110.16      2.58 o 
  -1  12   4     2622.29     2681.50     25.03 o 
   0  12   4       19.86       24.45      0.80 o 
   1  12   4      102.61       85.40      1.66 o 
   2  12   4       58.19       60.49      1.77 o 
   3  12   4      443.62      411.57      5.65 o 
   4  12   4       90.99       93.71      2.58 o 
   5  12   4       47.01       42.30      3.81 o 
   6  12   4        7.74       12.67      1.90 o 
  -6  13   4        6.50        6.10      2.30 o 
  -5  13   4       60.47       58.46      3.27 o 
  -4  13   4       25.36       35.69      3.71 o 
  -3  13   4      528.17      513.34      8.68 o 
  -2  13   4       16.13       22.73      1.13 o 
  -1  13   4      688.01      654.64      6.25 o 
   0  13   4      585.90      646.48      5.76 o 
   1  13   4       69.86       75.46      1.60 o 
   2  13   4      323.73      295.88      3.93 o 
   3  13   4      490.64      456.44      5.64 o 
   4  13   4        2.23        3.00      0.96 o 
   5  13   4       27.63       41.14      2.84 o 
  -6  14   4        7.83        9.29      1.97 o 
  -5  14   4        8.38       10.12      1.86 o 
  -4  14   4      431.71      377.04     13.74 o 
  -3  14   4        7.47       10.99      1.34 o 
  -2  14   4      239.02      266.10      4.56 o 
  -1  14   4      119.61      120.29      1.72 o 
   0  14   4      317.40      315.09      3.28 o 
   1  14   4       61.98       54.26      2.03 o 
   2  14   4      213.16      201.91      3.11 o 
   3  14   4       57.56       65.38      1.90 o 
   4  14   4       82.61       88.28      3.73 o 
   5  14   4       20.35       23.73      2.22 o 
  -6  15   4       40.43       38.22      3.46 o 
  -5  15   4       31.05       32.17      2.95 o 
  -4  15   4       70.19       67.82      3.45 o 
  -3  15   4       62.04       65.11      8.19 o 
  -2  15   4       14.99       14.05      1.36 o 
  -1  15   4       16.36       21.85      1.10 o 
   0  15   4       12.28       12.09      0.64 o 
   1  15   4      111.53      108.52      2.19 o 
   2  15   4      271.34      278.56      3.86 o 
   3  15   4      208.75      214.17      3.49 o 
   4  15   4        7.29        9.82      1.53 o 
   5  15   4        4.54        3.72      2.13 o 
  -6  16   4        0.16        1.37      1.45 o 
  -5  16   4        6.47       11.90      2.05 o 
  -4  16   4        2.07        1.03      1.16 o 
  -3  16   4       86.13       74.86      4.01 o 
  -2  16   4      220.93      222.58      4.88 o 
  -1  16   4      403.90      404.29      5.19 o 
   0  16   4       28.61       27.22      0.96 o 
   1  16   4      160.01      164.51      2.64 o 
   2  16   4       61.70       62.45      1.75 o 
   3  16   4      226.52      212.24      3.49 o 
   4  16   4       41.03       36.92      2.34 o 
   5  16   4       44.70       45.65      2.77 o 
  -6  17   4        0.95        2.00      1.51 o 
  -5  17   4        5.80        9.34      2.26 o 
  -4  17   4        0.66        1.37      1.32 o 
  -3  17   4       45.91       56.41      3.90 o 
  -2  17   4      787.04      723.27     15.32 o 
  -1  17   4     1398.89     1323.06     16.10 o 
   0  17   4      230.45      218.57      3.49 o 
   1  17   4      106.67      110.57      2.45 o 
   2  17   4       21.04       25.77      1.34 o 
   3  17   4        3.30        3.01      0.84 o 
   4  17   4       77.78       89.61      4.19 o 
   5  17   4        3.06        2.97      1.79 o 
  -6  18   4        3.48        3.47      1.57 o 
  -5  18   4        0.08        0.63      1.28 o 
  -4  18   4       81.52       87.45      6.40 o 
  -3  18   4       31.28       32.28      2.71 o 
  -2  18   4      366.83      332.91      7.78 o 
  -1  18   4       70.28       60.27      2.63 o 
   0  18   4       86.21       91.13      2.32 o 
   1  18   4       18.11       16.59      1.04 o 
   2  18   4        0.02        0.92      0.72 o 
   3  18   4        0.06       -0.66      0.71 o 
   4  18   4        1.42        4.07      1.34 o 
   5  18   4        1.98        1.38      1.32 o 
  -6  19   4       21.54       22.30      2.89 o 
  -5  19   4       13.98       16.95      2.44 o 
  -4  19   4        1.91        2.06      1.25 o 
  -3  19   4       72.69       72.51      3.47 o 
  -2  19   4       93.08       98.15      3.83 o 
  -1  19   4       17.78       11.83      1.33 o 
   0  19   4      153.51      174.22      3.42 o 
   1  19   4      633.02      634.34     11.45 o 
   2  19   4      297.37      284.52      4.10 o 
   3  19   4      130.66      132.82      2.81 o 
   4  19   4       45.03       42.12      2.57 o 
   5  19   4        0.00        2.08      1.38 o 
  -5  20   4        8.01        6.61      1.83 o 
  -4  20   4        5.42        7.48      1.73 o 
  -3  20   4        2.91        1.08      1.09 o 
  -2  20   4       25.52       26.81      5.09 o 
  -1  20   4       46.74       40.96      2.71 o 
   0  20   4        5.41        4.15      0.80 o 
   1  20   4      247.44      235.78      4.03 o 
   2  20   4       21.98       20.81      1.43 o 
   3  20   4        2.29        2.46      0.96 o 
   4  20   4        0.31       -0.39      1.55 o 
   5  20   4       11.48       11.64      2.05 o 
  -5  21   4       23.19       30.06      3.13 o 
  -4  21   4        0.46       -0.42      1.09 o 
  -3  21   4        5.30        2.72      3.22 o 
  -2  21   4      100.20       92.98      3.82 o 
  -1  21   4       79.33       90.96      3.03 o 
   0  21   4      415.86      407.13      6.22 o 
   1  21   4      110.72       96.22      2.46 o 
   2  21   4        9.23       11.83      1.18 o 
   3  21   4        0.05       -0.05      0.95 o 
   4  21   4        0.55        2.99      1.44 o 
  -5  22   4        8.02       13.53      3.15 o 
  -4  22   4       46.30       44.18      3.57 o 
  -3  22   4        0.28        2.82      1.46 o 
  -2  22   4       25.09       15.15      2.44 o 
  -1  22   4        5.87        6.08      1.11 o 
   0  22   4        9.98       14.03      1.19 o 
   1  22   4        9.88        8.27      0.98 o 
   2  22   4       16.95       17.27      1.37 o 
   3  22   4        3.64        3.80      1.30 o 
   4  22   4       26.93       32.80      3.41 o 
  -5  23   4       17.20       23.47      2.90 o 
  -4  23   4        9.63        9.39      1.97 o 
  -3  23   4        3.85        6.47      3.06 o 
  -2  23   4       64.63       55.48      3.11 o 
  -1  23   4        0.25        0.37      0.84 o 
   0  23   4       22.47       18.01      1.66 o 
   1  23   4       32.98       38.79      1.83 o 
   2  23   4       51.01       48.63      2.52 o 
   3  23   4       44.94       43.61      2.91 o 
   4  23   4        2.53        2.90      2.99 o 
  -5  24   4        0.29        2.88      1.57 o 
  -4  24   4        7.35        8.98      1.94 o 
  -3  24   4       20.08       20.23      2.46 o 
  -2  24   4        0.52        1.88      1.14 o 
  -1  24   4       18.18       20.68      1.91 o 
   0  24   4        0.61        1.20      0.91 o 
   1  24   4        1.65        1.84      0.83 o 
   2  24   4       11.68       13.65      1.64 o 
   3  24   4       39.40       48.41      3.84 o 
   4  24   4        0.61        0.82      1.65 o 
  -4  25   4        5.06        4.01      1.55 o 
  -3  25   4       27.83       20.77      2.53 o 
  -2  25   4       26.18       31.99      2.96 o 
  -1  25   4        0.85        1.85      1.04 o 
   0  25   4        0.05       -0.11      0.87 o 
   1  25   4       14.90       19.37      2.36 o 
   2  25   4       14.99       19.58      2.50 o 
   3  25   4        0.15        0.17      1.54 o 
  -4  26   4        0.01       -0.22      1.29 o 
  -3  26   4        4.96        2.73      3.24 o 
  -2  26   4        0.25       -0.82      1.15 o 
  -1  26   4        0.66        1.45      1.03 o 
   0  26   4       96.20      101.94      3.48 o 
   1  26   4        6.09        7.25      1.35 o 
   2  26   4        0.47        3.93      1.54 o 
   3  26   4       25.66       36.74     11.34 o 
  -4  27   4        0.47        1.88      1.39 o 
  -3  27   4       11.25       10.34      2.11 o 
  -2  27   4       61.03       46.58      4.59 o 
  -1  27   4       24.49       24.29      2.68 o 
   0  27   4       10.43        7.74      1.78 o 
   1  27   4       19.70       21.33      3.77 o 
   2  27   4        2.18        5.19      1.74 o 
   3  27   4       18.58       19.12      2.75 o 
  -4  28   4        0.76        2.35      1.54 o 
  -3  28   4       38.86       43.11      3.68 o 
  -2  28   4        5.16        6.24      1.77 o 
  -1  28   4        6.26        5.51      1.71 o 
   0  28   4       34.67       37.32      4.86 o 
   1  28   4       11.25       13.22      3.17 o 
   2  28   4        8.51       10.03      2.04 o 
   3  28   4        0.90        5.18      1.77 o 
  -3  29   4        0.26        0.45      1.46 o 
  -2  29   4       52.50       60.80      3.61 o 
  -1  29   4        5.94        8.20      2.87 o 
   0  29   4        4.05        2.05      2.27 o 
   1  29   4        1.79        1.29      2.13 o 
   2  29   4       17.10       21.21      2.73 o 
  -3  30   4        0.00        3.32      1.71 o 
  -2  30   4        0.08        1.82      2.17 o 
  -1  30   4       15.99       21.92      3.99 o 
   0  30   4        8.84       13.14      3.45 o 
   1  30   4        1.81        3.84      2.30 o 
   2  30   4        0.48       -0.95      2.06 o 
  -2  31   4        5.39        8.41      2.98 o 
  -1  31   4       24.62       24.93      4.39 o 
   0  31   4       36.92       42.30      5.50 o 
   1  31   4        0.31       -0.87      1.99 o 
  -1  32   4        0.66        0.44      2.09 o 
   0  32   4        6.12        7.24      3.00 o 
  -7   0   5        7.26       10.23      2.72 o 
  -5   0   5      254.31      211.99      8.29 o 
  -3   0   5      420.83      422.82      5.92 o 
  -1   0   5      604.24      672.31     12.42 o 
   1   0   5      217.43      253.71      5.47 o 
   3   0   5       22.30       25.62      2.00 o 
   5   0   5       17.14       29.81      3.03 o 
  -7   1   5        7.28       14.14      2.14 o 
  -6   1   5       11.07       13.63      1.97 o 
  -5   1   5       56.22       48.48      3.80 o 
  -4   1   5      409.36      395.70      5.54 o 
  -3   1   5       32.17       35.44      0.98 o 
  -2   1   5       29.40       35.60      1.02 o 
  -1   1   5      499.80      500.48      5.11 o 
   0   1   5       74.51       83.73      1.51 o 
   1   1   5     1105.10     1026.51     11.82 o 
   2   1   5       12.26       11.77      0.77 o 
   3   1   5        1.17        2.96      0.76 o 
   4   1   5        6.86       13.24      1.13 o 
   5   1   5       33.30       28.08      2.88 o 
   6   1   5       14.20       18.76      2.04 o 
  -7   2   5        2.23        7.28      1.55 o 
  -6   2   5       87.58       77.77      5.73 o 
  -5   2   5        0.01        2.55      0.97 o 
  -4   2   5       72.66       70.56      1.87 o 
  -3   2   5      499.16      554.00      5.19 o 
  -2   2   5     1070.17     1070.67      8.84 o 
  -1   2   5       46.27       41.90      0.85 o 
   0   2   5        5.27       10.60      0.62 o 
   1   2   5        2.39        4.54      0.65 o 
   2   2   5     1094.60     1086.70     11.46 o 
   3   2   5       18.48       13.50      1.11 o 
   4   2   5      206.70      191.68      3.27 o 
   5   2   5        0.01        2.09      1.13 o 
   6   2   5        3.36        4.63      1.47 o 
  -7   3   5       19.16       24.72      2.66 o 
  -6   3   5        0.12        1.80      1.63 o 
  -5   3   5      231.06      232.85      4.95 o 
  -4   3   5       56.63       57.10      2.48 o 
  -3   3   5      172.31      193.13      2.52 o 
  -2   3   5      506.13      545.78      4.91 o 
  -1   3   5      155.46      144.62      1.92 o 
   0   3   5      415.30      378.83      4.48 o 
   1   3   5      683.03      749.60      9.03 o 
   2   3   5       34.72       34.06      1.13 o 
   3   3   5        0.22       -0.06      0.61 o 
   4   3   5       35.41       44.09      1.66 o 
   5   3   5       74.39       68.37      2.68 o 
   6   3   5       11.28       12.20      1.85 o 
  -7   4   5       32.56       40.42      3.01 o 
  -6   4   5      106.28       97.74      6.15 o 
  -5   4   5      187.89      184.74      6.44 o 
  -4   4   5        0.05        1.79      0.73 o 
  -3   4   5       15.11       14.67      0.83 o 
  -2   4   5       13.69       14.55      0.61 o 
  -1   4   5       11.10       16.89      0.89 o 
   0   4   5      297.10      299.02      3.75 o 
   1   4   5        0.16       -0.16      0.33 o 
   2   4   5      142.53      132.31      2.26 o 
   3   4   5       13.63       18.16      1.20 o 
   4   4   5      115.84      112.13      2.45 o 
   5   4   5       34.56       40.16      2.45 o 
   6   4   5        1.59        0.96      1.83 o 
  -7   5   5        3.64       13.57      3.15 o 
  -6   5   5        2.65        4.75      1.14 o 
  -5   5   5      126.04      119.12      3.41 o 
  -4   5   5      115.68      103.45      2.84 o 
  -3   5   5      118.49      116.65      1.96 o 
  -2   5   5        8.61       10.85      0.51 o 
  -1   5   5      884.99      956.36      8.40 o 
   0   5   5       23.99       10.11      0.66 o 
   1   5   5       13.62       26.87      0.95 o 
   2   5   5        1.57        1.62      0.51 o 
   3   5   5       70.69       68.34      1.88 o 
   4   5   5      119.36      107.35      2.58 o 
   5   5   5        0.48        1.99      1.13 o 
   6   5   5        0.63        1.80      1.59 o 
  -7   6   5        8.29       14.04      3.35 o 
  -6   6   5        0.21        1.59      1.54 o 
  -5   6   5       14.37       12.84      1.45 o 
  -4   6   5       27.44       28.70      1.90 o 
  -3   6   5      112.59       96.55      1.78 o 
  -2   6   5      209.23      204.96      2.75 o 
  -1   6   5       55.55       57.03      1.07 o 
   0   6   5      194.26      240.13      3.22 o 
   1   6   5       92.24       83.79      1.70 o 
   2   6   5      127.48      103.12      1.99 o 
   3   6   5      184.17      173.20      3.07 o 
   4   6   5        2.75        2.13      0.84 o 
   5   6   5        1.57        0.72      1.09 o 
   6   6   5       29.02       37.82      3.18 o 
  -7   7   5       33.74       41.43      5.27 o 
  -6   7   5        7.52       10.90      1.41 o 
  -5   7   5        4.29        4.50      1.05 o 
  -4   7   5       98.03       76.44      2.47 o 
  -3   7   5      232.40      227.60      3.00 o 
  -2   7   5      751.93      805.20      7.53 o 
  -1   7   5      151.39      179.58      2.18 o 
   0   7   5       12.55       15.76      0.80 o 
   1   7   5        7.52       10.98      0.86 o 
   2   7   5        5.37        4.02      0.60 o 
   3   7   5        2.47        3.46      0.70 o 
   4   7   5       40.37       37.03      1.77 o 
   5   7   5        4.67        5.14      1.69 o 
  -7   8   5        1.88        4.67      2.63 o 
  -6   8   5        8.30       12.66      2.03 o 
  -5   8   5       14.84       14.11      3.20 o 
  -4   8   5       37.55       29.74      1.73 o 
  -3   8   5       44.24       45.28      1.44 o 
  -2   8   5      132.46      141.92      2.19 o 
  -1   8   5      882.29      975.32      9.95 o 
   0   8   5       56.91       59.33      0.98 o 
   1   8   5        8.79        7.23      1.06 o 
   2   8   5      304.58      293.48      4.03 o 
   3   8   5       25.54       23.56      1.22 o 
   4   8   5       40.68       49.94      1.89 o 
   5   8   5        5.88        8.34      1.78 o 
  -7   9   5        4.66        3.79      2.50 o 
  -6   9   5        8.12        5.99      1.59 o 
  -5   9   5        0.73       -0.92      1.00 o 
  -4   9   5       88.52      101.73      3.00 o 
  -3   9   5       72.65       74.45      2.03 o 
  -2   9   5       26.51       21.87      0.87 o 
  -1   9   5      249.01      256.07      3.20 o 
   0   9   5      689.19      664.67      6.11 o 
   1   9   5      300.80      321.31      4.35 o 
   2   9   5       35.84       35.23      1.23 o 
   3   9   5       64.47       59.16      1.76 o 
   4   9   5        7.84       12.03      1.21 o 
   5   9   5        9.67       10.43      1.80 o 
  -6  10   5        9.45       10.98      1.95 o 
  -5  10   5        0.36        2.04      1.18 o 
  -4  10   5        0.02        0.28      0.81 o 
  -3  10   5       40.06       36.95      1.48 o 
  -2  10   5      122.10      122.74      1.89 o 
  -1  10   5       81.28       79.17      1.38 o 
   0  10   5        1.77        2.22      0.39 o 
   1  10   5      417.70      429.15      4.34 o 
   2  10   5      417.44      415.60      4.91 o 
   3  10   5       27.52       30.06      1.37 o 
   4  10   5        2.61        0.28      1.32 o 
   5  10   5        1.19       -0.39      1.30 o 
  -6  11   5       21.73       14.89      3.03 o 
  -5  11   5       19.11       20.82      2.95 o 
  -4  11   5        0.67        0.61      1.08 o 
  -3  11   5      270.34      262.74      4.78 o 
  -2  11   5        5.89        6.46      0.55 o 
  -1  11   5       20.07       22.29      0.87 o 
   0  11   5      154.84      163.47      2.39 o 
   1  11   5       67.30       53.62      1.22 o 
   2  11   5        0.12        2.37      0.99 o 
   3  11   5      166.21      163.64      3.13 o 
   4  11   5        3.73        5.27      1.16 o 
   5  11   5       11.31        8.17      1.77 o 
  -6  12   5       13.47       14.11      2.13 o 
  -5  12   5       41.21       33.59      4.92 o 
  -4  12   5       47.82       56.13      3.08 o 
  -3  12   5       15.89       15.56      1.88 o 
  -2  12   5        9.68       10.25      0.95 o 
  -1  12   5       83.25       71.63      1.19 o 
   0  12   5        1.29        1.02      0.38 o 
   1  12   5      225.96      232.67      3.76 o 
   2  12   5      190.14      181.37      3.11 o 
   3  12   5       81.25       79.87      2.17 o 
   4  12   5        2.66        3.41      1.31 o 
   5  12   5        8.26        8.79      1.65 o 
  -6  13   5       10.13       14.28      2.24 o 
  -5  13   5        9.25        4.10      1.45 o 
  -4  13   5       50.42       47.03      2.88 o 
  -3  13   5        9.62        9.18      1.57 o 
  -2  13   5      409.01      393.13      7.26 o 
  -1  13   5       23.14       13.66      0.88 o 
   0  13   5      745.48      762.01      7.59 o 
   1  13   5       10.89        9.80      0.91 o 
   2  13   5       36.61       32.31      1.42 o 
   3  13   5       50.61       49.36      1.75 o 
   4  13   5       36.32       37.33      2.64 o 
   5  13   5        0.00        0.63      1.22 o 
  -6  14   5       12.49       10.36      1.88 o 
  -5  14   5        3.27        1.22      1.22 o 
  -4  14   5        1.03        0.36      1.50 o 
  -3  14   5      513.25      550.69     23.20 o 
  -2  14   5      284.44      282.11      6.88 o 
  -1  14   5       86.75       72.22      1.87 o 
   0  14   5      447.38      464.43      5.09 o 
   1  14   5       72.74       65.90      2.24 o 
   2  14   5       44.84       46.56      1.49 o 
   3  14   5        4.98        3.27      0.82 o 
   4  14   5        0.55       -0.94      0.98 o 
   5  14   5       13.74       19.08      2.04 o 
  -6  15   5        1.84        1.63      1.28 o 
  -5  15   5       66.73       68.91      6.24 o 
  -4  15   5       28.67       32.88      2.89 o 
  -3  15   5      202.41      188.13      5.67 o 
  -2  15   5       84.51      101.33      8.04 o 
  -1  15   5        0.10       -1.19      0.59 o 
   0  15   5       37.27       33.69      1.30 o 
   1  15   5       38.62       44.08      1.53 o 
   2  15   5        1.43        2.07      0.98 o 
   3  15   5        4.66        5.86      0.91 o 
   4  15   5        2.43        2.64      1.44 o 
   5  15   5        7.59        7.86      1.64 o 
  -6  16   5       14.05       14.32      2.39 o 
  -5  16   5        1.53        1.73      1.79 o 
  -4  16   5        0.07       -1.29      0.92 o 
  -3  16   5        2.97        1.21      1.08 o 
  -2  16   5       50.62       47.52      2.77 o 
  -1  16   5        0.18       -1.24      0.62 o 
   0  16   5        2.18        1.03      0.80 o 
   1  16   5       55.78       53.29      1.68 o 
   2  16   5       89.45       86.21      2.05 o 
   3  16   5       22.46       24.20      1.42 o 
   4  16   5        2.84        1.56      1.39 o 
   5  16   5        0.52        2.03      1.41 o 
  -6  17   5        1.86        0.33      1.39 o 
  -5  17   5       23.58       22.58      2.72 o 
  -4  17   5       17.89       17.20      2.23 o 
  -3  17   5        7.96       12.09      1.83 o 
  -2  17   5        6.27        4.50      1.37 o 
  -1  17   5       27.09       24.32      1.66 o 
   0  17   5       20.94       22.67      1.39 o 
   1  17   5       81.23       76.34      2.30 o 
   2  17   5        8.11        9.80      0.97 o 
   3  17   5        9.11        8.64      1.03 o 
   4  17   5        5.49        5.68      1.66 o 
   5  17   5        0.30        1.21      1.32 o 
  -6  18   5       17.16       21.14      2.89 o 
  -5  18   5       12.76       20.13      2.62 o 
  -4  18   5       64.56       60.53      3.40 o 
  -3  18   5        3.34        2.58      1.22 o 
  -2  18   5       12.81       10.91      1.75 o 
  -1  18   5        6.38        9.77      1.23 o 
   0  18   5        2.75        2.09      0.74 o 
   1  18   5       47.77       43.25      1.71 o 
   2  18   5       23.49       26.17      1.37 o 
   3  18   5        0.90        2.20      0.98 o 
   4  18   5        1.69        0.52      1.84 o 
  -5  19   5        0.48       -0.64      1.65 o 
  -4  19   5        4.44        5.89      1.61 o 
  -3  19   5       21.48       26.57      2.61 o 
  -2  19   5        0.64        1.66      1.06 o 
  -1  19   5       20.77       16.04      1.54 o 
   0  19   5       10.71       13.09      1.38 o 
   1  19   5       14.15       12.54      1.11 o 
   2  19   5       90.30       85.74      2.41 o 
   3  19   5        3.89        1.67      1.00 o 
   4  19   5        0.07       -0.36      1.34 o 
  -5  20   5        0.70        1.89      1.34 o 
  -4  20   5        1.06        2.66      1.44 o 
  -3  20   5       17.19       14.29      1.98 o 
  -2  20   5       98.66       98.53      4.02 o 
  -1  20   5       79.48       85.48      2.95 o 
   0  20   5        0.39        0.22      0.70 o 
   1  20   5        7.14        7.43      0.93 o 
   2  20   5        0.66        1.67      0.79 o 
   3  20   5       91.30       89.75      3.06 o 
   4  20   5       16.13       19.38      2.79 o 
  -5  21   5        1.63        5.06      1.76 o 
  -4  21   5       84.16       73.16      3.95 o 
  -3  21   5        9.69        8.51      1.71 o 
  -2  21   5       16.85        8.90      1.71 o 
  -1  21   5      166.94      158.56      4.23 o 
   0  21   5       25.90       33.84      1.98 o 
   1  21   5       10.77       12.26      1.13 o 
   2  21   5       69.31       67.63      2.66 o 
   3  21   5        9.13        9.99      1.52 o 
   4  21   5       11.29        8.19      2.27 o 
  -5  22   5       15.36       12.54      2.26 o 
  -4  22   5        3.02        2.46      1.40 o 
  -3  22   5       30.19       28.80      2.83 o 
  -2  22   5        0.01       -0.46      1.21 o 
  -1  22   5       20.51       15.30      2.40 o 
   0  22   5       16.47       14.28      1.55 o 
   1  22   5        0.93        0.21      0.66 o 
   2  22   5       10.69        7.42      1.30 o 
   3  22   5       46.57       42.87      3.41 o 
   4  22   5        7.13        9.67      2.39 o 
  -5  23   5        0.68        1.41      1.48 o 
  -4  23   5       69.59       67.64      3.86 o 
  -3  23   5       12.21       19.35      2.48 o 
  -2  23   5       33.03       37.19      3.10 o 
  -1  23   5        5.56        4.12      1.08 o 
   0  23   5       33.72       34.64      2.53 o 
   1  23   5       54.94       47.77      2.73 o 
   2  23   5        1.93        2.79      1.11 o 
   3  23   5       26.17       20.33      2.23 o 
   4  23   5        6.42        6.00      2.11 o 
  -4  24   5        0.09        1.89      1.50 o 
  -3  24   5        4.75        4.63      1.65 o 
  -2  24   5       47.88       48.09      3.28 o 
  -1  24   5       35.14       38.03      2.71 o 
   0  24   5        6.83        5.48      1.26 o 
   1  24   5        0.42        3.12      1.46 o 
   2  24   5       82.37       81.71      3.25 o 
   3  24   5        1.61        3.13      1.39 o 
  -4  25   5        6.76        5.94      1.79 o 
  -3  25   5        0.39        0.21      1.21 o 
  -2  25   5       34.17       28.25      2.89 o 
  -1  25   5       71.76       78.30      8.89 o 
   0  25   5       39.16       34.75      3.12 o 
   1  25   5       62.19       60.04      5.14 o 
   2  25   5        3.70        4.60      1.34 o 
   3  25   5        5.88        6.74      2.83 o 
  -4  26   5        4.37        6.95      1.96 o 
  -3  26   5       10.31        7.17      1.84 o 
  -2  26   5       24.37       27.41      3.15 o 
  -1  26   5      100.11       92.86      4.24 o 
   0  26   5        8.17        4.01      1.96 o 
   1  26   5        0.08        2.41      1.36 o 
   2  26   5        1.51        4.46      1.69 o 
   3  26   5        0.00        1.77      1.77 o 
  -4  27   5       45.74       48.07      4.04 o 
  -3  27   5        0.92        1.66      1.52 o 
  -2  27   5        1.24        5.23      1.79 o 
  -1  27   5        4.41        6.48      1.64 o 
   0  27   5       30.23       34.04      6.44 o 
   1  27   5        7.05       10.65      4.06 o 
   2  27   5        1.51        3.14      2.60 o 
  -3  28   5       18.38       17.26      3.84 o 
  -2  28   5        4.26        2.51      1.48 o 
  -1  28   5        0.00        1.51      1.46 o 
   0  28   5        6.32        7.40      1.84 o 
   1  28   5       18.55       17.94      3.69 o 
   2  28   5       78.70       83.21      6.27 o 
  -3  29   5        3.24        6.61      1.88 o 
  -2  29   5       23.76       19.69      2.73 o 
  -1  29   5        2.11        2.36      1.59 o 
   0  29   5        7.12        8.61      2.97 o 
   1  29   5       21.08       17.31      3.81 o 
   2  29   5        2.32        1.49      2.59 o 
  -2  30   5        0.63        0.07      2.25 o 
  -1  30   5       11.45        9.35      3.29 o 
   0  30   5        6.39        5.90      2.95 o 
   1  30   5        3.69        7.36      2.99 o 
  -1  31   5       10.87       12.68      3.48 o 
   0  31   5        2.06        1.66      2.44 o 
  -6   0   6       45.38       34.81      4.11 o 
  -4   0   6       83.10       88.97      3.05 o 
  -2   0   6       70.54       50.07      1.50 o 
   0   0   6      845.54      850.62     11.61 o 
   2   0   6      113.92       99.89      2.59 o 
   4   0   6       30.11       36.10      2.89 o 
  -7   1   6        0.00        4.88      1.36 o 
  -6   1   6       17.40       22.06      2.56 o 
  -5   1   6      117.26      106.25      4.01 o 
  -4   1   6        3.66        2.44      1.12 o 
  -3   1   6      102.09      102.10      2.19 o 
  -2   1   6        1.86        3.28      0.39 o 
  -1   1   6     1499.15     1519.28     14.47 o 
   0   1   6      350.86      345.87      3.85 o 
   1   1   6      373.87      385.03      5.49 o 
   2   1   6      295.86      295.55      3.70 o 
   3   1   6        5.70        2.99      1.17 o 
   4   1   6        9.51        8.34      1.03 o 
   5   1   6        2.63        2.62      1.22 o 
  -7   2   6        6.85       11.90      2.44 o 
  -6   2   6        4.33        8.14      3.48 o 
  -5   2   6      103.34      108.97      8.34 o 
  -4   2   6       31.09       23.44      1.61 o 
  -3   2   6      452.36      437.85      5.84 o 
  -2   2   6       38.79       29.83      0.80 o 
  -1   2   6        8.75        7.34      0.59 o 
   0   2   6       86.61      111.86      2.01 o 
   1   2   6       48.73       41.12      1.45 o 
   2   2   6       57.04       50.43      1.34 o 
   3   2   6       32.42       30.75      1.53 o 
   4   2   6       13.24       11.78      1.12 o 
   5   2   6       17.86       17.14      1.75 o 
  -7   3   6        1.36        6.39      1.70 o 
  -6   3   6       26.35       25.68      2.59 o 
  -5   3   6        0.22        3.76      1.03 o 
  -4   3   6       27.04       23.43      1.67 o 
  -3   3   6       46.63       43.11      1.70 o 
  -2   3   6      189.62      214.06      2.41 o 
  -1   3   6      845.17      838.78      8.48 o 
   0   3   6      385.62      396.37      4.86 o 
   1   3   6        9.51       10.81      0.81 o 
   2   3   6      647.67      614.71      7.15 o 
   3   3   6       19.35       18.47      1.31 o 
   4   3   6       74.24       80.70      2.13 o 
   5   3   6        4.98        8.11      1.44 o 
  -7   4   6        6.07       11.35      2.65 o 
  -6   4   6        9.03        8.09      1.62 o 
  -5   4   6       92.31       92.63      3.22 o 
  -4   4   6        7.59        5.97      1.57 o 
  -3   4   6        2.71        3.12      0.72 o 
  -2   4   6       59.29       65.56      1.29 o 
  -1   4   6      758.60      771.93      7.03 o 
   0   4   6      745.41      752.97      8.20 o 
   1   4   6      506.50      518.76      7.03 o 
   2   4   6       74.75       80.40      1.77 o 
   3   4   6      272.36      256.92      4.03 o 
   4   4   6       48.59       53.23      1.93 o 
   5   4   6        2.23        2.62      1.25 o 
  -7   5   6       15.77       16.62      3.30 o 
  -6   5   6        2.88        5.25      3.19 o 
  -5   5   6      112.90      106.09      3.24 o 
  -4   5   6      284.45      283.54      5.76 o 
  -3   5   6       31.53       28.85      1.54 o 
  -2   5   6      327.19      325.52      3.57 o 
  -1   5   6      379.52      406.62      4.81 o 
   0   5   6      113.37       97.62      1.89 o 
   1   5   6        8.45        7.60      0.77 o 
   2   5   6      217.35      184.85      4.07 o 
   3   5   6        1.00        2.33      0.80 o 
   4   5   6       17.05       18.02      1.94 o 
   5   5   6       17.30       20.05      3.60 o 
  -7   6   6        0.64        4.93      2.23 o 
  -6   6   6        0.37        1.63      1.76 o 
  -5   6   6       18.20       15.85      2.23 o 
  -4   6   6        3.00        3.96      0.93 o 
  -3   6   6       31.71       29.26      1.61 o 
  -2   6   6       32.67       34.86      1.12 o 
  -1   6   6       56.85       47.75      1.29 o 
   0   6   6      133.36      149.77      2.47 o 
   1   6   6       31.99       35.15      1.19 o 
   2   6   6      477.75      471.22      5.86 o 
   3   6   6      383.89      373.82      4.79 o 
   4   6   6      141.91      139.48      4.10 o 
   5   6   6       17.49       15.34      3.05 o 
  -6   7   6       18.64       13.59      3.04 o 
  -5   7   6        5.03        7.60      2.25 o 
  -4   7   6        7.47        8.14      1.55 o 
  -3   7   6      262.74      296.45      5.35 o 
  -2   7   6      400.78      380.69      4.55 o 
  -1   7   6      554.87      551.05      5.34 o 
   0   7   6        1.52        2.46      0.78 o 
   1   7   6      126.17      108.22      2.16 o 
   2   7   6      542.32      510.34      6.27 o 
   3   7   6       28.14       26.64      1.30 o 
   4   7   6        9.13       10.44      1.60 o 
   5   7   6        0.86        3.49      1.70 o 
  -6   8   6       25.06       21.35      2.45 o 
  -5   8   6        2.71        7.25      1.58 o 
  -4   8   6      158.42      161.38      3.83 o 
  -3   8   6       56.59       68.83      2.24 o 
  -2   8   6      384.53      392.60      4.69 o 
  -1   8   6      157.84      179.71      2.98 o 
   0   8   6      105.84       99.05      1.41 o 
   1   8   6      278.51      251.17      4.89 o 
   2   8   6      327.26      296.96      3.85 o 
   3   8   6       13.07        9.87      0.95 o 
   4   8   6        0.24        1.18      1.09 o 
   5   8   6        1.95        1.07      1.48 o 
  -6   9   6       43.36       50.77      7.52 o 
  -5   9   6      140.54      131.32      7.57 o 
  -4   9   6       94.85       91.54      3.93 o 
  -3   9   6       35.29       34.12      1.66 o 
  -2   9   6       31.47       35.03      1.39 o 
  -1   9   6      104.89      119.57      1.98 o 
   0   9   6       63.93       72.07      1.21 o 
   1   9   6        2.55        0.26      0.69 o 
   2   9   6        3.79        1.52      0.74 o 
   3   9   6      172.34      169.90      2.92 o 
   4   9   6       17.61       18.46      1.97 o 
   5   9   6        5.46       11.39      2.04 o 
  -6  10   6       33.96       48.72      6.96 o 
  -5  10   6        0.60        4.23      1.44 o 
  -4  10   6       20.58       16.02      1.95 o 
  -3  10   6       25.99       26.36      1.57 o 
  -2  10   6        0.02        1.42      0.62 o 
  -1  10   6       79.81       84.64      1.45 o 
   0  10   6        4.73        4.83      0.48 o 
   1  10   6      431.68      438.25     10.37 o 
   2  10   6       30.59       32.18      1.22 o 
   3  10   6       23.54       21.59      1.24 o 
   4  10   6       32.35       37.20      3.34 o 
   5  10   6       34.24       29.12      2.70 o 
  -6  11   6       22.79       26.71      2.84 o 
  -5  11   6        4.50        8.74      1.80 o 
  -4  11   6        5.37        3.16      2.19 o 
  -3  11   6       70.24       60.04      3.06 o 
  -2  11   6      613.75      609.36     10.70 o 
  -1  11   6       20.24       25.62      1.75 o 
   0  11   6      621.28      634.73      7.20 o 
   1  11   6       48.80       53.08      1.23 o 
   2  11   6       70.58       77.04      1.76 o 
   3  11   6        4.65        4.38      0.79 o 
   4  11   6        0.12        1.26      1.51 o 
   5  11   6        0.98        1.96      1.53 o 
  -6  12   6        0.08        1.19      1.28 o 
  -5  12   6        0.01        2.51      1.33 o 
  -4  12   6       24.99       17.39      2.14 o 
  -3  12   6       18.30       19.65      2.18 o 
  -2  12   6     1013.74      934.02     16.69 o 
  -1  12   6      112.03       97.03      2.17 o 
   0  12   6        9.87        7.26      0.79 o 
   1  12   6      409.44      400.61      5.01 o 
   2  12   6       31.61       38.09      1.73 o 
   3  12   6       31.04       37.49      2.17 o 
   4  12   6        0.10        0.72      2.34 o 
   5  12   6        9.03       10.50      1.98 o 
  -6  13   6        0.48        2.45      2.08 o 
  -5  13   6       60.26       57.28      3.65 o 
  -4  13   6       32.68       37.25      3.02 o 
  -3  13   6      513.47      472.02     10.18 o 
  -2  13   6       38.66       46.02      3.00 o 
  -1  13   6       47.53       39.82      1.80 o 
   0  13   6        4.09        5.18      1.19 o 
   1  13   6      310.58      321.96      4.32 o 
   2  13   6       43.56       42.01      1.83 o 
   3  13   6       49.51       53.96      1.90 o 
   4  13   6        5.45        5.96      2.36 o 
   5  13   6        0.01       -2.99      1.59 o 
  -6  14   6        0.05        1.63      1.59 o 
  -5  14   6        3.29        5.35      2.58 o 
  -4  14   6       55.23       58.98      3.31 o 
  -3  14   6        4.10        2.60      1.37 o 
  -2  14   6     1935.82     1807.50     29.52 o 
  -1  14   6      552.83      523.80     12.43 o 
   0  14   6        0.47        0.30      0.54 o 
   1  14   6      285.29      274.79      5.63 o 
   2  14   6       10.08        9.78      0.97 o 
   3  14   6       28.04       24.85      1.53 o 
   4  14   6        2.23       -0.10      1.31 o 
   5  14   6        6.78        4.10      1.58 o 
  -6  15   6        2.48        2.15      2.54 o 
  -5  15   6        0.01        1.45      1.65 o 
  -4  15   6       27.24       27.32      2.75 o 
  -3  15   6       65.42       59.92      6.05 o 
  -2  15   6     1102.41     1091.00     27.80 o 
  -1  15   6      477.63      443.43      7.70 o 
   0  15   6      454.86      458.81     10.27 o 
   1  15   6       15.67       11.01      1.44 o 
   2  15   6        3.05        1.51      0.67 o 
   3  15   6        6.95        2.98      1.01 o 
   4  15   6       13.28        7.76      2.64 o 
  -6  16   6       17.80       20.10      2.73 o 
  -5  16   6        1.15        2.46      1.43 o 
  -4  16   6       22.41       20.58      2.50 o 
  -3  16   6        0.20       -1.71      0.86 o 
  -2  16   6       23.56       27.38      2.58 o 
  -1  16   6      528.66      545.87      9.08 o 
   0  16   6      215.38      188.88      3.66 o 
   1  16   6      365.60      343.39      6.33 o 
   2  16   6       22.01       19.80      1.22 o 
   3  16   6        1.51       -0.42      0.87 o 
   4  16   6       16.98       20.26      2.51 o 
  -6  17   6        2.40        9.16      2.16 o 
  -5  17   6       77.24       73.07      4.00 o 
  -4  17   6        8.78       10.34      2.41 o 
  -3  17   6        6.71        5.11      1.42 o 
  -2  17   6       34.26       34.03      2.84 o 
  -1  17   6      254.20      246.18      5.28 o 
   0  17   6       10.88        4.00      1.73 o 
   1  17   6       42.13       47.88      1.89 o 
   2  17   6        0.33       -0.44      0.67 o 
   3  17   6       27.56       30.93      1.92 o 
   4  17   6        0.94        0.29      1.42 o 
  -5  18   6        9.12       11.60      2.78 o 
  -4  18   6       57.06       44.94      3.62 o 
  -3  18   6        1.01        1.57      2.03 o 
  -2  18   6        2.92        5.77      1.54 o 
  -1  18   6       22.51       15.83      1.53 o 
   0  18   6        0.82        0.72      0.74 o 
   1  18   6       24.43       30.64      1.71 o 
   2  18   6       14.09       15.36      1.34 o 
   3  18   6        1.94        1.88      1.24 o 
   4  18   6        7.36        4.20      1.82 o 
  -5  19   6        6.42        8.56      4.86 o 
  -4  19   6       10.39       13.63      2.40 o 
  -3  19   6       18.31       17.87      2.32 o 
  -2  19   6       96.92      103.06     11.36 o 
  -1  19   6        7.78        8.62      1.26 o 
   0  19   6        0.89        2.32      0.99 o 
   1  19   6        0.12        0.19      0.64 o 
   2  19   6       64.47       70.84      2.67 o 
   3  19   6       30.26       28.54      2.47 o 
   4  19   6        0.00       -0.05      1.57 o 
  -5  20   6       10.18        7.98      3.27 o 
  -4  20   6        6.24       11.82      2.08 o 
  -3  20   6       38.01       49.06      3.24 o 
  -2  20   6        2.97        2.08      1.22 o 
  -1  20   6        2.83        2.18      1.10 o 
   0  20   6        0.02       -0.19      0.70 o 
   1  20   6        0.06       -0.33      0.66 o 
   2  20   6       37.46       42.19      2.43 o 
   3  20   6      124.97      139.94      4.99 o 
   4  20   6        1.13        1.25      1.86 o 
  -5  21   6        3.38        5.02      2.84 o 
  -4  21   6       13.44       15.11      2.34 o 
  -3  21   6        0.01        0.70      1.38 o 
  -2  21   6        0.26        0.34      1.04 o 
  -1  21   6       43.56       38.97      2.86 o 
   0  21   6       21.31       19.38      1.76 o 
   1  21   6        2.91        2.20      0.94 o 
   2  21   6       53.29       60.15      2.59 o 
   3  21   6        0.00        1.48      1.43 o 
  -5  22   6        0.25       -1.60      1.39 o 
  -4  22   6        4.79        5.27      1.68 o 
  -3  22   6        6.38        6.68      1.85 o 
  -2  22   6        1.34        1.98      1.53 o 
  -1  22   6        1.14        2.37      1.09 o 
   0  22   6      161.74      155.12      7.70 o 
   1  22   6       33.54       31.55      2.45 o 
   2  22   6       33.52       41.75      2.84 o 
   3  22   6       64.21       61.85      3.12 o 
  -4  23   6        0.11        1.67      1.36 o 
  -3  23   6       38.30       42.28      3.60 o 
  -2  23   6       15.13       16.91      2.41 o 
  -1  23   6       85.87       79.98      3.96 o 
   0  23   6        0.51        3.88      1.46 o 
   1  23   6        2.33        3.18      1.22 o 
   2  23   6        3.83        3.12      1.21 o 
   3  23   6        0.42        0.01      1.26 o 
  -4  24   6        1.84        3.28      2.49 o 
  -3  24   6       14.51       12.88      2.20 o 
  -2  24   6        0.29        0.92      1.28 o 
  -1  24   6        1.43        4.13      1.57 o 
   0  24   6       10.45        6.90      1.77 o 
   1  24   6        0.04       -1.98      1.08 o 
   2  24   6       10.27        9.92      1.70 o 
   3  24   6        2.54        2.06      1.50 o 
  -4  25   6        0.07        2.33      1.57 o 
  -3  25   6        0.19       -1.61      1.33 o 
  -2  25   6        0.30        0.34      1.23 o 
  -1  25   6       26.39       27.79      3.92 o 
   0  25   6       42.35       52.53      3.62 o 
   1  25   6        1.09        0.69      1.45 o 
   2  25   6       35.92       44.75      3.71 o 
  -3  26   6        0.77        0.97      1.41 o 
  -2  26   6        9.18        8.48      1.97 o 
  -1  26   6       13.08       15.06      2.33 o 
   0  26   6       42.67       48.78      3.80 o 
   1  26   6        0.03        0.95      1.92 o 
   2  26   6        5.08        5.43      1.75 o 
  -3  27   6        2.03        5.65      2.45 o 
  -2  27   6        5.55        5.08      1.81 o 
  -1  27   6      109.70      126.81     13.57 o 
   0  27   6        1.36        1.23      1.57 o 
   1  27   6       12.86       15.75      2.46 o 
   2  27   6       17.38       23.71      4.29 o 
  -3  28   6        7.12        7.21      1.98 o 
  -2  28   6       11.48        8.08      2.08 o 
  -1  28   6        0.05        0.91      1.79 o 
   0  28   6        0.42        0.80      1.29 o 
   1  28   6        8.65        7.79      1.94 o 
  -2  29   6        0.47       -0.61      1.13 o 
  -1  29   6        8.83       11.51      2.31 o 
   0  29   6       11.42       13.51      2.36 o 
   1  29   6        4.51        6.33      2.77 o 
  -1  30   6        8.35       10.08      2.24 o 
   0  30   6        4.42        2.78      2.35 o 
  -5   0   7      133.13      130.99      6.53 o 
  -3   0   7        0.23        1.20      0.88 o 
  -1   0   7      226.64      243.10      4.51 o 
   1   0   7       30.29       24.62      2.13 o 
   3   0   7       20.05       21.77      2.01 o 
   5   0   7       13.23       17.12      4.16 o 
  -6   1   7       91.63       90.41      4.03 o 
  -5   1   7       26.50       23.51      2.40 o 
  -4   1   7        0.01        0.62      0.92 o 
  -3   1   7      456.63      448.20      6.13 o 
  -2   1   7      188.48      200.61      3.11 o 
  -1   1   7       51.16       49.05      1.27 o 
   0   1   7        2.12        3.84      0.59 o 
   1   1   7       23.62       26.90      1.13 o 
   2   1   7       12.07       12.42      0.86 o 
   3   1   7        5.76        5.09      0.88 o 
   4   1   7        1.57        4.08      1.18 o 
   5   1   7        0.86        0.40      1.14 o 
  -6   2   7       24.69       26.17      2.64 o 
  -5   2   7       33.19       30.38      2.66 o 
  -4   2   7       34.56       27.65      2.28 o 
  -3   2   7        4.15        2.87      0.83 o 
  -2   2   7      420.47      443.91      6.05 o 
  -1   2   7      167.02      171.90      2.52 o 
   0   2   7      143.59      139.42      2.09 o 
   1   2   7      117.50      102.36      2.08 o 
   2   2   7        2.86        2.85      0.74 o 
   3   2   7        0.86        3.33      0.83 o 
   4   2   7       10.09        6.23      1.31 o 
   5   2   7        3.35        5.71      1.70 o 
  -6   3   7        5.81        5.09      1.41 o 
  -5   3   7        7.65       11.61      4.07 o 
  -4   3   7        3.79        2.63      1.19 o 
  -3   3   7      207.86      218.51      4.63 o 
  -2   3   7       39.19       38.93      2.38 o 
  -1   3   7       68.16       61.75      1.41 o 
   0   3   7      219.42      215.24      2.81 o 
   1   3   7       21.70       18.98      1.08 o 
   2   3   7      125.71      126.53      2.37 o 
   3   3   7       17.11       11.82      1.13 o 
   4   3   7       37.37       43.57      2.65 o 
   5   3   7        1.20        1.29      1.23 o 
  -6   4   7        2.17        4.53      1.34 o 
  -5   4   7       15.52       11.39      1.73 o 
  -4   4   7       18.51       19.07      1.57 o 
  -3   4   7       63.78       79.70      3.50 o 
  -2   4   7       64.51       67.08      1.79 o 
  -1   4   7       21.85       24.16      0.99 o 
   0   4   7       45.07       38.48      1.55 o 
   1   4   7      419.36      421.47      5.41 o 
   2   4   7        0.33        0.17      0.58 o 
   3   4   7        3.12        2.82      0.82 o 
   4   4   7        4.61        6.35      1.47 o 
   5   4   7        0.80       -0.20      1.07 o 
  -6   5   7        0.12       -1.42      1.42 o 
  -5   5   7       26.04       29.80      2.57 o 
  -4   5   7      151.18      143.02      5.81 o 
  -3   5   7        1.03        2.99      0.77 o 
  -2   5   7       65.88       60.14      2.10 o 
  -1   5   7        0.51        0.48      0.39 o 
   0   5   7       42.23       42.47      1.34 o 
   1   5   7      212.49      225.29      4.00 o 
   2   5   7      145.59      136.71      2.47 o 
   3   5   7        3.60        2.45      0.77 o 
   4   5   7       15.97       20.18      2.09 o 
   5   5   7        0.00       -0.56      1.33 o 
  -6   6   7       43.72       41.84      5.04 o 
  -5   6   7       32.43       40.40      2.52 o 
  -4   6   7        3.33        1.60      0.82 o 
  -3   6   7       19.16       14.95      1.39 o 
  -2   6   7       91.51       93.27      3.15 o 
  -1   6   7      148.13      138.75      2.99 o 
   0   6   7      172.94      184.41      2.98 o 
   1   6   7        7.09        9.93      1.07 o 
   2   6   7       86.26       85.22      1.87 o 
   3   6   7       50.05       50.66      1.60 o 
   4   6   7        5.58        4.02      1.39 o 
   5   6   7        0.29       -0.16      1.09 o 
  -6   7   7        0.01        1.43      1.76 o 
  -5   7   7       17.38       21.92      2.35 o 
  -4   7   7        7.98       10.18      1.92 o 
  -3   7   7        0.71        0.21      0.65 o 
  -2   7   7       33.51       42.02      2.41 o 
  -1   7   7       69.07       67.47      1.56 o 
   0   7   7       88.22       94.72      2.28 o 
   1   7   7      274.24      264.18      4.43 o 
   2   7   7       17.72       20.41      1.07 o 
   3   7   7        0.14       -0.27      0.63 o 
   4   7   7       53.90       58.31      2.99 o 
   5   7   7        4.23        2.34      1.32 o 
  -6   8   7       14.37       20.25      3.64 o 
  -5   8   7        2.56        2.55      1.28 o 
  -4   8   7       10.07       11.39      1.77 o 
  -3   8   7       73.01       61.09      2.49 o 
  -2   8   7       53.27       48.74      2.49 o 
  -1   8   7       52.13       52.17      1.39 o 
   0   8   7      159.31      163.96      2.68 o 
   1   8   7       69.86       69.51      2.61 o 
   2   8   7      130.39      123.90      2.57 o 
   3   8   7      113.50      107.66      2.48 o 
   4   8   7        8.51        7.97      1.61 o 
   5   8   7        7.11        8.89      1.70 o 
  -6   9   7        4.98        8.43      2.72 o 
  -5   9   7        1.79        2.22      1.29 o 
  -4   9   7       99.00       89.15      3.79 o 
  -3   9   7      237.64      227.72      6.15 o 
  -2   9   7       24.50       22.49      1.59 o 
  -1   9   7       91.14       97.67      1.94 o 
   0   9   7      279.80      275.85      3.93 o 
   1   9   7       17.28       15.38      1.57 o 
   2   9   7       23.83       19.77      1.01 o 
   3   9   7        3.84        5.01      0.84 o 
   4   9   7       48.91       46.34      3.40 o 
  -6  10   7        5.58        7.59      2.69 o 
  -5  10   7        0.22       -0.23      1.12 o 
  -4  10   7       28.79       19.28      2.22 o 
  -3  10   7      223.90      232.63      6.32 o 
  -2  10   7       34.85       45.53      2.78 o 
  -1  10   7      282.83      288.00      6.29 o 
   0  10   7        1.85        1.41      0.41 o 
   1  10   7        0.29       -0.54      0.71 o 
   2  10   7       23.89       29.55      1.21 o 
   3  10   7       26.80       22.92      1.45 o 
   4  10   7        0.25       -0.21      1.19 o 
  -6  11   7       10.64        8.67      2.49 o 
  -5  11   7        1.84        0.83      1.29 o 
  -4  11   7       25.86       29.57      3.59 o 
  -3  11   7       88.83       93.56      6.68 o 
  -2  11   7        2.65        0.17      1.08 o 
  -1  11   7        2.00        3.06      0.78 o 
   0  11   7        5.04        5.17      0.64 o 
   1  11   7        4.83        3.77      0.51 o 
   2  11   7        0.43        0.11      0.60 o 
   3  11   7       62.58       67.22      2.08 o 
   4  11   7        9.45       10.11      2.24 o 
  -6  12   7        7.28        9.90      2.08 o 
  -5  12   7       31.65       28.18      2.87 o 
  -4  12   7       12.13       14.96      2.56 o 
  -3  12   7        0.04       -0.21      1.01 o 
  -2  12   7       10.40        6.74      1.55 o 
  -1  12   7      112.00       88.38      7.91 o 
   0  12   7        3.49        2.74      0.55 o 
   1  12   7       11.17       11.15      0.72 o 
   2  12   7       57.17       56.31      1.59 o 
   3  12   7        3.34        2.85      1.29 o 
   4  12   7        0.64       -1.31      2.66 o 
  -6  13   7        0.43        3.10      1.92 o 
  -5  13   7        1.36        1.57      1.34 o 
  -4  13   7       92.95       96.83      4.21 o 
  -3  13   7        0.15        1.03      1.14 o 
  -2  13   7       86.27       92.96      5.48 o 
  -1  13   7        5.51        7.43      1.62 o 
   0  13   7       28.20       26.97      2.57 o 
   1  13   7        3.28        2.87      0.68 o 
   2  13   7       10.72       12.14      1.04 o 
   3  13   7        1.46        1.55      1.61 o 
   4  13   7        0.17       -0.15      1.62 o 
  -6  14   7        0.56        1.30      2.01 o 
  -5  14   7       31.57       33.95      3.21 o 
  -4  14   7        0.08        0.93      1.20 o 
  -3  14   7        1.63        1.89      1.31 o 
  -2  14   7       41.44       49.86      3.92 o 
  -1  14   7       24.85       26.74      2.56 o 
   0  14   7        8.65        6.52      0.98 o 
   1  14   7        0.07        0.90      0.68 o 
   2  14   7       64.48       65.51      1.95 o 
   3  14   7        0.52        1.06      1.22 o 
   4  14   7       22.14       20.51      3.48 o 
  -6  15   7        3.60        6.49      1.83 o 
  -5  15   7        0.17        0.53      1.22 o 
  -4  15   7        0.53       -0.75      1.29 o 
  -3  15   7        0.14       -1.07      1.02 o 
  -2  15   7       10.11       10.55      2.56 o 
  -1  15   7      225.25      221.60     12.90 o 
   0  15   7        9.15        6.86      1.03 o 
   1  15   7       85.33       81.21      2.62 o 
   2  15   7        2.69        5.09      0.89 o 
   3  15   7        3.58        5.87      1.41 o 
   4  15   7        3.71        5.27      2.29 o 
  -5  16   7       16.05       12.94      2.24 o 
  -4  16   7       10.85        8.85      3.19 o 
  -3  16   7        3.09       -0.06      1.14 o 
  -2  16   7      180.58      171.07      5.65 o 
  -1  16   7        5.81       10.56      1.84 o 
   0  16   7        0.04        0.94      0.71 o 
   1  16   7        3.79        5.74      0.94 o 
   2  16   7       74.51       75.09      2.23 o 
   3  16   7        0.41       -0.82      1.07 o 
   4  16   7       14.31        9.62      2.02 o 
  -5  17   7        3.86        3.34      1.59 o 
  -4  17   7       97.95      104.10      5.01 o 
  -3  17   7       35.88       30.86      2.94 o 
  -2  17   7       30.19       40.10      8.41 o 
  -1  17   7       14.86       17.33      2.26 o 
   0  17   7        0.01        0.55      0.71 o 
   1  17   7       29.51       36.91      1.85 o 
   2  17   7        6.29        6.28      1.29 o 
   3  17   7        0.00       -2.15      1.07 o 
   4  17   7        4.41        4.20      2.10 o 
  -5  18   7       40.56       40.00      6.41 o 
  -4  18   7        0.38        0.31      1.30 o 
  -3  18   7       16.92       16.60      2.36 o 
  -2  18   7        1.68        1.79      1.29 o 
  -1  18   7        0.03       -1.65      1.68 o 
   0  18   7        1.84        6.48      1.12 o 
   1  18   7       38.01       32.99      1.81 o 
   2  18   7        2.58        4.57      1.40 o 
   3  18   7        1.51        3.57      1.42 o 
  -5  19   7        1.97        1.93      2.71 o 
  -4  19   7       19.22       19.63      2.69 o 
  -3  19   7        0.44       -0.47      1.29 o 
  -2  19   7       51.60       56.20      7.61 o 
  -1  19   7       51.23       56.42      2.52 o 
   0  19   7        6.65        5.80      1.15 o 
   1  19   7       57.75       55.93      3.29 o 
   2  19   7       12.83       15.15      2.59 o 
   3  19   7        0.09        0.79      1.27 o 
  -5  20   7        0.62        1.39      1.51 o 
  -4  20   7        2.35        0.14      1.41 o 
  -3  20   7       15.21       15.74      3.33 o 
  -2  20   7       87.88       79.87      4.01 o 
  -1  20   7       47.07       58.22      3.74 o 
   0  20   7       28.81       26.82      2.81 o 
   1  20   7       15.72       14.67      1.78 o 
   2  20   7        2.14        1.53      1.33 o 
   3  20   7        0.05       -0.07      1.27 o 
  -4  21   7        9.35       10.54      2.15 o 
  -3  21   7        8.95       12.35      2.85 o 
  -2  21   7       41.46       41.12      3.46 o 
  -1  21   7        7.57        8.06      1.86 o 
   0  21   7        0.75        1.74      1.35 o 
   1  21   7       11.16        9.73      1.65 o 
   2  21   7        0.69       -0.46      1.25 o 
   3  21   7        0.00       -0.93      1.23 o 
  -4  22   7        7.72        3.47      1.75 o 
  -3  22   7        0.24       -0.15      1.28 o 
  -2  22   7        6.58       11.36      2.13 o 
  -1  22   7        0.04        0.77      1.31 o 
   0  22   7        0.84        2.67      1.39 o 
   1  22   7       69.81       73.77      3.27 o 
   2  22   7        0.82        0.89      1.44 o 
   3  22   7        0.20       -0.60      1.30 o 
  -4  23   7        8.09       10.80      2.23 o 
  -3  23   7        7.35        7.03      2.01 o 
  -2  23   7        2.66        2.98      1.51 o 
  -1  23   7        0.24        2.14      1.82 o 
   0  23   7       35.13       34.14      3.27 o 
   1  23   7        0.66        0.78      1.52 o 
   2  23   7       21.57       21.70      2.73 o 
  -4  24   7       13.92       19.03      5.83 o 
  -3  24   7       15.47       15.04      2.45 o 
  -2  24   7       28.03       22.49      2.90 o 
  -1  24   7        0.33        0.60      2.81 o 
   0  24   7       24.56       30.34      3.15 o 
   1  24   7       39.56       35.92      3.40 o 
   2  24   7        4.56        1.73      1.55 o 
  -3  25   7       13.92       16.64      2.65 o 
  -2  25   7        1.75        1.54      1.51 o 
  -1  25   7        0.26       -1.64      1.26 o 
   0  25   7        0.67        0.18      1.21 o 
   1  25   7        0.01       -1.65      1.25 o 
   2  25   7       19.24       18.03      2.66 o 
  -3  26   7        0.05       -1.66      2.63 o 
  -2  26   7        0.18        0.26      1.29 o 
  -1  26   7        1.50        0.39      1.35 o 
   0  26   7        1.44        1.47      1.44 o 
   1  26   7        0.34        0.45      1.55 o 
  -2  27   7        3.71        5.34      1.90 o 
  -1  27   7        0.94        0.71      1.54 o 
   0  27   7        0.03        0.12      1.45 o 
   1  27   7       21.09       27.04      3.19 o 
  -2  28   7        9.98        9.82      2.21 o 
  -1  28   7        1.51        0.80      1.44 o 
   0  28   7       15.49       10.16      3.73 o 
  -6   0   8       58.50       53.80      4.53 o 
  -4   0   8       11.64        7.79      2.32 o 
  -2   0   8      413.65      382.72      9.71 o 
   0   0   8      191.72      206.90      5.01 o 
   2   0   8      333.35      334.91      6.14 o 
   4   0   8       51.64       51.19      3.56 o 
  -6   1   8        0.78        5.09      1.45 o 
  -5   1   8       82.02       78.37      3.63 o 
  -4   1   8        1.03        0.81      1.08 o 
  -3   1   8       41.92       44.07      2.29 o 
  -2   1   8       41.07       45.82      1.66 o 
  -1   1   8      128.15      132.10      4.14 o 
   0   1   8       19.33       24.29      1.00 o 
   1   1   8        2.80        4.55      0.71 o 
   2   1   8      173.95      171.29      2.79 o 
   3   1   8       21.28       16.60      2.73 o 
   4   1   8        6.33        6.43      2.11 o 
  -6   2   8       20.00       19.85      6.01 o 
  -5   2   8        8.40        9.91      1.74 o 
  -4   2   8        9.40        7.59      1.54 o 
  -3   2   8       31.18       40.12      1.92 o 
  -2   2   8        1.01        2.44      0.71 o 
  -1   2   8      607.76      618.78      7.30 o 
   0   2   8       20.35       25.01      1.13 o 
   1   2   8      870.23      858.03     10.93 o 
   2   2   8       56.60       52.17      1.63 o 
   3   2   8       13.03       12.54      1.92 o 
   4   2   8        2.43        2.09      1.67 o 
  -6   3   8        0.59        4.95      2.15 o 
  -5   3   8       13.53       12.53      1.90 o 
  -4   3   8        1.71        0.11      0.94 o 
  -3   3   8        4.49        5.72      1.05 o 
  -2   3   8      241.60      255.19      5.08 o 
  -1   3   8       34.23       32.87      1.95 o 
   0   3   8        0.31        0.35      0.47 o 
   1   3   8       31.69       34.06      1.88 o 
   2   3   8      267.79      245.26      3.76 o 
   3   3   8        9.16       11.19      1.89 o 
   4   3   8        2.14        2.31      1.27 o 
  -6   4   8        7.45        7.81      2.54 o 
  -5   4   8       17.90       23.91      2.43 o 
  -4   4   8       60.19       65.88      3.16 o 
  -3   4   8      106.85       97.48      2.94 o 
  -2   4   8      273.77      279.04      5.45 o 
  -1   4   8       10.21       10.01      0.95 o 
   0   4   8       28.96       29.00      1.16 o 
   1   4   8       15.47       12.61      1.79 o 
   2   4   8        1.01        1.98      0.61 o 
   3   4   8        0.10        0.36      1.18 o 
   4   4   8       36.89       44.35      2.98 o 
  -6   5   8        1.88        6.97      2.45 o 
  -5   5   8       65.00       60.14      4.91 o 
  -4   5   8        5.46        5.64      1.65 o 
  -3   5   8        0.00        0.50      0.90 o 
  -2   5   8      221.60      217.35      4.64 o 
  -1   5   8      105.59      103.90      2.14 o 
   0   5   8      138.70      146.20      2.88 o 
   1   5   8       14.91       13.93      1.29 o 
   2   5   8        3.44        1.85      0.75 o 
   3   5   8       11.68       10.14      1.48 o 
   4   5   8        6.20        5.01      1.51 o 
  -6   6   8       22.24       20.50      3.65 o 
  -5   6   8        7.90       15.51      3.13 o 
  -4   6   8        0.20        1.05      0.86 o 
  -3   6   8       52.10       45.92      2.09 o 
  -2   6   8       90.84       97.57      2.95 o 
  -1   6   8       82.31       75.41      2.12 o 
   0   6   8      127.81      125.95      2.88 o 
   1   6   8      139.26      134.05      3.09 o 
   2   6   8        5.35        4.12      0.91 o 
   3   6   8        2.69        1.68      1.08 o 
   4   6   8        6.89        7.32      1.57 o 
  -6   7   8       14.76       18.12      3.53 o 
  -5   7   8        5.63        4.71      2.24 o 
  -4   7   8       16.18       14.97      2.01 o 
  -3   7   8      174.44      191.82      4.44 o 
  -2   7   8      161.26      168.35      3.99 o 
  -1   7   8      200.55      186.79      5.62 o 
   0   7   8       29.67       27.75      2.31 o 
   1   7   8       59.22       63.96      2.14 o 
   2   7   8       20.88       19.75      1.40 o 
   3   7   8       14.77       16.12      1.57 o 
   4   7   8        6.39        3.47      1.44 o 
  -6   8   8        0.35        0.30      1.68 o 
  -5   8   8       34.37       28.00      4.14 o 
  -4   8   8       21.60       15.56      2.08 o 
  -3   8   8      432.08      437.82     15.20 o 
  -2   8   8       49.85       49.16      2.17 o 
  -1   8   8       58.85       58.70      2.27 o 
   0   8   8       16.88       14.89      0.89 o 
   1   8   8        2.15        0.99      0.90 o 
   2   8   8       19.13       15.88      1.40 o 
   3   8   8        0.73        0.79      0.97 o 
   4   8   8        5.02        7.21      1.60 o 
  -6   9   8        1.25        4.15      2.25 o 
  -5   9   8        4.66        3.96      1.38 o 
  -4   9   8        8.46        9.95      1.88 o 
  -3   9   8       19.53       20.60      2.33 o 
  -2   9   8        0.66        1.15      1.13 o 
  -1   9   8       61.26       63.17      2.35 o 
   0   9   8       68.06       62.63      1.93 o 
   1   9   8       43.78       43.31      2.16 o 
   2   9   8        2.24        1.31      0.62 o 
   3   9   8       86.10       82.83      3.14 o 
   4   9   8        2.07        4.02      1.42 o 
  -6  10   8        0.43        1.44      2.05 o 
  -5  10   8        0.42        1.07      1.20 o 
  -4  10   8       59.49       50.32      3.03 o 
  -3  10   8        0.03       -1.31      0.97 o 
  -2  10   8       29.26       27.53      4.56 o 
  -1  10   8        3.99        2.77      1.32 o 
   0  10   8      342.14      342.43      4.74 o 
   1  10   8       22.17       21.91      1.83 o 
   2  10   8       97.93       93.05      2.09 o 
   3  10   8       31.82       34.05      2.18 o 
   4  10   8        3.70        3.12      1.50 o 
  -6  11   8        5.20        7.94      3.09 o 
  -5  11   8        6.41        7.65      2.95 o 
  -4  11   8        8.64       10.28      2.99 o 
  -3  11   8        5.53        2.60      1.23 o 
  -2  11   8        6.56        2.51      2.59 o 
  -1  11   8       26.66       26.97      2.56 o 
   0  11   8      102.01       90.55      2.44 o 
   1  11   8        0.61        0.44      0.82 o 
   2  11   8        3.42        4.56      0.79 o 
   3  11   8       20.83       16.32      1.66 o 
   4  11   8        1.83        4.73      1.95 o 
  -6  12   8       10.82        7.08      2.74 o 
  -5  12   8        1.96        2.36      1.38 o 
  -4  12   8       21.53       24.67      2.61 o 
  -3  12   8       26.48       30.82      2.86 o 
  -2  12   8        0.03        2.16      2.38 o 
  -1  12   8       99.44      103.21      4.22 o 
   0  12   8        0.70        0.26      0.57 o 
   1  12   8       10.80       16.46      1.53 o 
   2  12   8        4.87        6.55      1.27 o 
   3  12   8       38.00       44.38      2.51 o 
   4  12   8        2.20       -1.16      1.39 o 
  -5  13   8        2.24        2.07      1.46 o 
  -4  13   8        0.13        1.11      1.34 o 
  -3  13   8        1.29        5.42      1.53 o 
  -2  13   8        2.78        4.32      1.45 o 
  -1  13   8        8.06        6.55      2.12 o 
   0  13   8        0.03        1.02      0.63 o 
   1  13   8        2.46        1.73      0.79 o 
   2  13   8        0.66       -0.30      0.67 o 
   3  13   8        0.45        0.31      1.23 o 
   4  13   8        8.10        9.32      2.35 o 
  -5  14   8        0.32        0.35      1.35 o 
  -4  14   8        5.27        4.66      5.18 o 
  -3  14   8       15.88       18.00      2.29 o 
  -2  14   8        0.14       -0.24      1.08 o 
  -1  14   8        3.86        6.35      1.59 o 
   0  14   8        1.43        3.02      0.91 o 
   1  14   8        0.94       -0.04      0.79 o 
   2  14   8       15.25       14.79      2.19 o 
   3  14   8        8.35       12.60      2.16 o 
  -5  15   8        0.84        0.28      1.33 o 
  -4  15   8        6.84       13.69      2.22 o 
  -3  15   8        1.32        1.61      1.30 o 
  -2  15   8       35.42       36.49      3.20 o 
  -1  15   8        6.15        5.96      1.59 o 
   0  15   8       33.84       34.74      2.53 o 
   1  15   8       14.69       13.52      1.37 o 
   2  15   8       47.66       55.76      4.00 o 
   3  15   8        0.01        2.59      1.56 o 
  -5  16   8        0.03        0.48      1.41 o 
  -4  16   8        6.20        6.86      1.80 o 
  -3  16   8        5.21        0.09      2.52 o 
  -2  16   8        2.85        2.49      1.45 o 
  -1  16   8       22.57       17.01      2.22 o 
   0  16   8      212.10      212.25     10.66 o 
   1  16   8       58.34       55.57      2.31 o 
   2  16   8       11.50       19.61      3.24 o 
   3  16   8       22.84       21.71      2.33 o 
  -5  17   8        3.72        4.83      2.11 o 
  -4  17   8        7.45        2.62      2.71 o 
  -3  17   8       11.81        7.86      1.91 o 
  -2  17   8        4.47        7.68      1.85 o 
  -1  17   8       48.31       54.41      3.69 o 
   0  17   8        0.27        1.82      0.93 o 
   1  17   8       24.17       25.71      3.43 o 
   2  17   8       44.58       47.49      2.94 o 
   3  17   8        2.09       -0.46      1.31 o 
  -5  18   8       11.92       12.73      2.43 o 
  -4  18   8        2.86        4.21      1.69 o 
  -3  18   8      224.71      190.02      6.55 o 
  -2  18   8      125.56       88.36      4.36 o 
  -1  18   8       38.54       42.33      3.57 o 
   0  18   8        9.07        9.39      1.93 o 
   1  18   8       31.20       27.78      2.92 o 
   2  18   8        1.17        0.28      1.21 o 
   3  18   8        1.70        0.42      1.32 o 
  -4  19   8        3.29        5.49      1.77 o 
  -3  19   8       60.07       62.50      7.13 o 
  -2  19   8      151.96      141.09     12.48 o 
  -1  19   8        7.41        8.82      1.94 o 
   0  19   8        5.21        1.49      3.26 o 
   1  19   8        1.04        0.13      1.39 o 
   2  19   8        0.25       -0.74      1.75 o 
   3  19   8        3.80        1.25      1.51 o 
  -4  20   8        2.76        1.90      1.72 o 
  -3  20   8       61.58       67.17      3.96 o 
  -2  20   8      135.00      123.00      5.94 o 
  -1  20   8       79.53       63.69      3.97 o 
   0  20   8       35.70       32.37      3.52 o 
   1  20   8       12.31        9.88      3.31 o 
   2  20   8        7.84        8.66      1.93 o 
  -4  21   8        3.13        1.46      1.71 o 
  -3  21   8        5.71        6.93      2.00 o 
  -2  21   8      208.91      212.66      7.07 o 
  -1  21   8        5.10       13.07      2.36 o 
   0  21   8        1.50        2.47      1.57 o 
   1  21   8        0.09       -0.36      1.30 o 
   2  21   8        2.81        1.13      2.32 o 
  -4  22   8       13.78        6.11      4.58 o 
  -3  22   8        0.55        0.75      1.43 o 
  -2  22   8        4.03        7.02      1.96 o 
  -1  22   8       90.19       92.47      4.65 o 
   0  22   8        0.88        1.45      1.42 o 
   1  22   8        1.88        2.36      1.59 o 
   2  22   8        1.82        0.94      1.43 o 
  -3  23   8        6.03        5.32      1.91 o 
  -2  23   8       12.52       17.78      2.98 o 
  -1  23   8        1.77        1.65      1.43 o 
   0  23   8        1.35        1.38      1.43 o 
   1  23   8        0.09        1.42      1.41 o 
  -3  24   8        0.04       -0.73      1.33 o 
  -2  24   8        3.65        5.56      2.82 o 
  -1  24   8       11.50       14.98      2.47 o 
   0  24   8        2.75        6.84      2.45 o 
   1  24   8       49.84       53.39      4.29 o 
  -2  25   8       14.88       18.12      2.74 o 
  -1  25   8       19.06       19.03      2.84 o 
   0  25   8        1.34        1.10      1.56 o 
   1  25   8        5.72        9.78      2.27 o 
  -2  26   8       18.06       16.74      4.93 o 
  -1  26   8        2.12        4.13      1.94 o 
   0  26   8        6.70        5.69      2.43 o 
  -5   0   9        7.31        5.22      2.04 o 
  -3   0   9        8.01        8.96      2.21 o 
  -1   0   9      186.69      178.37      5.13 o 
   1   0   9      199.90      204.30      5.86 o 
   3   0   9        0.54        2.38      2.00 o 
  -6   1   9        1.74        5.92      2.05 o 
  -5   1   9        1.32        1.31      1.23 o 
  -4   1   9        8.53        9.06      1.67 o 
  -3   1   9        0.12        0.41      1.27 o 
  -2   1   9       32.10       34.93      2.07 o 
  -1   1   9       25.32       35.61      1.70 o 
   0   1   9      147.29      150.45      3.37 o 
   1   1   9        0.60        3.89      0.99 o 
   2   1   9       37.84       36.90      1.43 o 
   3   1   9        3.85        5.34      1.55 o 
   4   1   9        0.14        1.37      1.59 o 
  -6   2   9        1.47        1.76      1.70 o 
  -5   2   9        0.10        1.28      1.10 o 
  -4   2   9        4.26        5.22      2.17 o 
  -3   2   9       72.28       75.46      4.15 o 
  -2   2   9        8.22        5.83      1.08 o 
  -1   2   9        8.32        9.86      1.13 o 
   0   2   9       19.58       23.22      1.60 o 
   1   2   9      148.67      149.10      3.47 o 
   2   2   9        7.57       11.68      1.04 o 
   3   2   9        1.47       -0.35      1.20 o 
   4   2   9        0.08        2.16      2.06 o 
  -6   3   9        1.16        4.35      1.99 o 
  -5   3   9        1.13        3.11      2.06 o 
  -4   3   9       75.32       73.03      3.52 o 
  -3   3   9        4.66        4.23      1.40 o 
  -2   3   9        8.09        7.39      2.07 o 
  -1   3   9       37.24       38.47      2.08 o 
   0   3   9        2.30        1.08      0.73 o 
   1   3   9        0.15        0.81      0.82 o 
   2   3   9       52.06       51.59      1.84 o 
   3   3   9        5.09        5.97      2.23 o 
   4   3   9        3.23        6.47      1.65 o 
  -6   4   9        4.86        3.20      1.97 o 
  -5   4   9       12.92       14.01      3.10 o 
  -4   4   9       31.73       27.56      2.57 o 
  -3   4   9      151.34      156.88      4.06 o 
  -2   4   9      132.60      127.49      3.55 o 
  -1   4   9       52.95       64.56      2.55 o 
   0   4   9        0.20       -0.21      0.69 o 
   1   4   9       12.33       11.91      1.50 o 
   2   4   9        0.08        0.24      0.68 o 
   3   4   9       12.99       12.25      2.52 o 
   4   4   9        0.53        0.24      1.22 o 
  -6   5   9        6.01        5.78      2.41 o 
  -5   5   9        0.77        1.42      2.02 o 
  -4   5   9       53.06       50.13      4.43 o 
  -3   5   9       21.31       22.14      1.85 o 
  -2   5   9       16.43       18.12      1.72 o 
  -1   5   9       98.02       91.18      4.04 o 
   0   5   9       18.98       24.36      1.59 o 
   1   5   9        0.30        0.05      0.73 o 
   2   5   9        0.59        0.97      0.69 o 
   3   5   9        0.56        1.68      1.43 o 
   4   5   9        8.91       11.85      1.92 o 
  -6   6   9       30.66       31.53      4.63 o 
  -5   6   9        5.54        6.02      2.47 o 
  -4   6   9       77.70       78.44      5.59 o 
  -3   6   9        8.38       12.15      1.49 o 
  -2   6   9        0.62        0.16      0.85 o 
  -1   6   9        9.79       10.62      1.35 o 
   0   6   9       14.55       12.26      1.21 o 
   1   6   9        3.61        4.60      0.99 o 
   2   6   9        5.62        6.47      0.85 o 
   3   6   9        0.01        0.35      0.93 o 
  -5   7   9        2.99        5.35      2.41 o 
  -4   7   9        2.24        2.97      2.12 o 
  -3   7   9       72.80       74.25      3.58 o 
  -2   7   9        3.50        1.15      0.86 o 
  -1   7   9        0.91        1.23      0.85 o 
   0   7   9       46.20       51.51      1.93 o 
   1   7   9       59.51       61.59      2.20 o 
   2   7   9        7.54        8.49      1.46 o 
   3   7   9        6.61        4.11      1.13 o 
  -5   8   9        9.63        4.81      2.37 o 
  -4   8   9       12.60        9.75      3.67 o 
  -3   8   9       14.53       16.48      2.16 o 
  -2   8   9       11.14       13.61      2.00 o 
  -1   8   9       24.42       31.56      1.98 o 
   0   8   9       18.00       19.84      1.46 o 
   1   8   9       16.04       17.03      1.78 o 
   2   8   9        2.51        1.01      1.06 o 
   3   8   9       12.21       16.03      1.70 o 
  -5   9   9        0.14        1.63      2.15 o 
  -4   9   9       18.88       18.00      2.31 o 
  -3   9   9        5.64        6.49      1.75 o 
  -2   9   9        0.05        0.47      1.07 o 
  -1   9   9        0.52       -0.15      1.03 o 
   0   9   9        2.81        2.49      0.94 o 
   1   9   9        1.79       -0.63      0.87 o 
   2   9   9       18.54       22.43      2.81 o 
   3   9   9        0.19        0.39      1.14 o 
  -5  10   9        9.75       10.31      2.93 o 
  -4  10   9        6.62        5.03      1.52 o 
  -3  10   9        6.05        8.96      2.20 o 
  -2  10   9       28.92       24.19      3.13 o 
  -1  10   9        2.94        3.14      1.28 o 
   0  10   9       25.90       22.16      5.38 o 
   1  10   9       28.07       25.88      2.09 o 
   2  10   9        0.02       -0.08      0.86 o 
   3  10   9        0.40       -0.58      1.16 o 
  -5  11   9       20.70       22.40      3.89 o 
  -4  11   9        0.07        0.55      1.19 o 
  -3  11   9       34.12       33.38      4.21 o 
  -2  11   9       21.08       23.61      2.64 o 
  -1  11   9        3.49        3.80      1.86 o 
   0  11   9        0.01       -0.91      1.12 o 
   1  11   9       56.78       60.11      2.65 o 
   2  11   9       14.93       12.78      1.47 o 
   3  11   9       18.52       17.44      1.81 o 
  -5  12   9        8.70       11.62      2.12 o 
  -4  12   9        8.02        5.95      1.72 o 
  -3  12   9       10.87        6.04      1.63 o 
  -2  12   9       58.13       59.30      3.34 o 
  -1  12   9        1.38        1.68      1.77 o 
   0  12   9       47.34       48.42      5.18 o 
   1  12   9        5.84        4.13      1.23 o 
   2  12   9        1.87        1.66      1.01 o 
   3  12   9        7.09        8.15      1.50 o 
  -5  13   9       14.49       16.52      2.52 o 
  -4  13   9        2.99        1.94      1.37 o 
  -3  13   9        1.10        0.02      1.18 o 
  -2  13   9        1.29        0.61      1.25 o 
  -1  13   9        7.71        9.91      1.88 o 
   0  13   9       29.54       27.51      2.83 o 
   1  13   9        0.04       -0.66      0.73 o 
   2  13   9        0.00        0.33      1.11 o 
   3  13   9        7.74        6.42      1.86 o 
  -5  14   9        4.25        3.08      1.68 o 
  -4  14   9        1.01        1.34      1.44 o 
  -3  14   9        2.60        1.41      1.37 o 
  -2  14   9       47.66       46.87      9.90 o 
  -1  14   9        1.09        0.52      1.53 o 
   0  14   9        6.56        4.45      0.96 o 
   1  14   9       35.43       45.50      3.65 o 
   2  14   9       11.11       13.62      2.28 o 
   3  14   9       24.29       22.25      2.80 o 
  -5  15   9        2.10        1.63      1.67 o 
  -4  15   9        0.10       -0.52      1.17 o 
  -3  15   9       39.61       50.18      3.75 o 
  -2  15   9       29.21       34.03      3.28 o 
  -1  15   9        2.38        1.44      2.86 o 
   0  15   9       34.36       23.68      6.67 o 
   1  15   9       16.38       17.35      2.48 o 
   2  15   9        4.72        3.15      1.67 o 
   3  15   9        0.12        1.55      4.48 o 
  -4  16   9        0.59       -1.01      1.31 o 
  -3  16   9       19.23       17.44      2.75 o 
  -2  16   9       28.74       41.54      3.65 o 
  -1  16   9        3.04        1.76      1.48 o 
   0  16   9        6.10        8.13      1.95 o 
   1  16   9        0.86       -1.03      1.47 o 
   2  16   9        1.60        1.89      1.41 o 
  -4  17   9        2.34        4.09      1.70 o 
  -3  17   9        5.20        4.66      2.50 o 
  -2  17   9        6.44        6.18      1.91 o 
  -1  17   9        1.49       -1.13      2.04 o 
   0  17   9        5.11        3.66      1.67 o 
   1  17   9        7.80        5.45      1.90 o 
   2  17   9        3.16        3.79      1.67 o 
  -4  18   9        1.89        1.27      2.69 o 
  -3  18   9        1.53       -1.29      1.33 o 
  -2  18   9       26.30       21.50      3.71 o 
  -1  18   9       20.89       13.30      2.39 o 
   0  18   9       38.44       44.50      8.18 o 
   1  18   9        6.80        9.42      2.08 o 
   2  18   9        0.45       -0.56      1.29 o 
  -4  19   9       14.91       18.08      2.86 o 
  -3  19   9       36.23       37.79      3.64 o 
  -2  19   9        1.85        1.56      2.10 o 
  -1  19   9        0.03       -1.63      1.70 o 
   0  19   9       21.40       19.50      2.81 o 
   1  19   9       15.43       15.45      2.49 o 
   2  19   9        0.81       -1.81      1.30 o 
  -3  20   9        1.86        3.40      1.80 o 
  -2  20   9        9.25       13.67      2.57 o 
  -1  20   9       22.86       23.06      5.96 o 
   0  20   9        3.05        1.17      1.46 o 
   1  20   9        6.50        6.38      2.41 o 
  -3  21   9        1.13        0.31      2.72 o 
  -2  21   9       11.47       13.85      2.58 o 
  -1  21   9        3.08        2.01      1.57 o 
   0  21   9        5.18        5.88      2.89 o 
   1  21   9        1.67        1.88      1.63 o 
  -3  22   9       15.49       10.09      3.21 o 
  -2  22   9        0.05       -1.05      1.44 o 
  -1  22   9        1.92        2.31      1.56 o 
   0  22   9        2.67        3.30      1.68 o 
   1  22   9        5.41        7.78      2.19 o 
  -2  23   9        0.30        1.70      2.29 o 
  -1  23   9        3.70        2.13      1.68 o 
   0  23   9        4.12        4.32      1.83 o 
  -1  24   9        0.21       -1.61      1.36 o 
  -4   0  10        6.70        8.11      2.45 o 
  -2   0  10        3.02        3.52      1.96 o 
   0   0  10        2.32        1.78      1.33 o 
   2   0  10        1.19       -0.87      1.17 o 
  -5   1  10        7.27        5.42      1.64 o 
  -4   1  10        4.32        5.68      1.98 o 
  -3   1  10        1.31        3.54      1.47 o 
  -2   1  10       32.70       31.86      3.24 o 
  -1   1  10       28.05       31.78      1.86 o 
   0   1  10       41.19       45.06      2.01 o 
   1   1  10       15.48       12.31      1.37 o 
   2   1  10        0.94        1.06      0.92 o 
   3   1  10        7.37        8.43      1.92 o 
  -5   2  10        5.17        5.56      2.22 o 
  -4   2  10       12.09       12.38      2.90 o 
  -3   2  10      201.47      215.23      6.38 o 
  -2   2  10       10.18       10.20      1.73 o 
  -1   2  10       11.10       12.64      1.54 o 
   0   2  10       11.91       12.33      1.34 o 
   1   2  10       59.16       53.30      2.74 o 
   2   2  10        0.30       -0.08      0.84 o 
   3   2  10        0.92        0.28      1.32 o 
  -5   3  10        0.53        0.40      1.74 o 
  -4   3  10       36.99       39.04      4.81 o 
  -3   3  10       31.72       27.80      2.68 o 
  -2   3  10       13.19       14.07      1.61 o 
  -1   3  10       27.29       28.95      2.14 o 
   0   3  10        0.33        0.99      0.86 o 
   1   3  10       95.45       98.90      3.30 o 
   2   3  10       41.48       42.41      2.66 o 
   3   3  10        6.33        7.93      1.97 o 
  -5   4  10        3.90        5.41      2.38 o 
  -4   4  10       49.99       45.43      5.12 o 
  -3   4  10        3.52        2.34      1.58 o 
  -2   4  10        8.08       12.18      1.65 o 
  -1   4  10       35.81       40.24      2.35 o 
   0   4  10       64.92       71.43      2.45 o 
   1   4  10       60.17       56.04      2.26 o 
   2   4  10        0.06        1.80      1.13 o 
   3   4  10        1.32        2.37      1.53 o 
  -5   5  10        0.39        0.35      1.84 o 
  -4   5  10        4.49        2.50      1.96 o 
  -3   5  10       10.90        3.61      2.11 o 
  -2   5  10       37.20       32.24      2.24 o 
  -1   5  10       41.35       39.89      2.38 o 
   0   5  10      129.29      130.03      3.26 o 
   1   5  10        0.03        0.18      0.84 o 
   2   5  10       46.73       43.40      4.38 o 
   3   5  10        1.49        1.25      1.39 o 
  -5   6  10       13.86       16.19      3.65 o 
  -4   6  10        5.15        4.58      2.36 o 
  -3   6  10       38.70       50.46      5.42 o 
  -2   6  10       75.78       74.67      3.66 o 
  -1   6  10       50.20       61.70      2.72 o 
   0   6  10        9.84       11.87      1.59 o 
   1   6  10        0.03       -0.62      0.78 o 
   2   6  10       10.42       14.58      1.84 o 
   3   6  10        0.13        0.50      1.24 o 
  -5   7  10        0.04        2.42      1.90 o 
  -4   7  10        0.95        1.36      2.00 o 
  -3   7  10        0.37        0.21      1.17 o 
  -2   7  10        3.53        7.64      1.67 o 
  -1   7  10      100.95       94.44      3.26 o 
   0   7  10       18.75       19.64      1.88 o 
   1   7  10       48.83       44.97      2.12 o 
   2   7  10        0.56        0.12      1.06 o 
   3   7  10        8.14        6.88      1.41 o 
  -5   8  10        0.36        2.25      2.22 o 
  -4   8  10        4.62        8.24      2.81 o 
  -3   8  10        0.90        1.43      1.16 o 
  -2   8  10        7.83       13.15      2.09 o 
  -1   8  10       19.17       19.65      2.43 o 
   0   8  10        7.04        8.58      1.40 o 
   1   8  10       47.89       55.18      4.88 o 
   2   8  10        2.33        1.55      1.09 o 
   3   8  10        4.03        5.72      1.88 o 
  -5   9  10        4.53        3.83      2.47 o 
  -4   9  10        0.03        2.28      2.19 o 
  -3   9  10        0.01        1.38      1.25 o 
  -2   9  10       33.67       29.73      2.90 o 
  -1   9  10        0.03        0.32      1.39 o 
   0   9  10       14.95       14.27      2.25 o 
   1   9  10        2.50        2.01      1.26 o 
   2   9  10        0.94       -1.26      1.07 o 
  -5  10  10        0.08       -1.09      1.92 o 
  -4  10  10        6.82        9.20      2.93 o 
  -3  10  10        4.33        7.45      1.76 o 
  -2  10  10       30.73       35.46      3.23 o 
  -1  10  10       13.36       11.84      2.05 o 
   0  10  10       38.56       39.79      3.41 o 
   1  10  10        5.33        7.04      3.70 o 
   2  10  10       18.40       23.21      1.94 o 
  -5  11  10        2.45        2.72      2.67 o 
  -4  11  10        0.01        1.21      1.28 o 
  -3  11  10        2.37        2.47      1.44 o 
  -2  11  10       34.03       36.12      3.31 o 
  -1  11  10        1.90        0.81      1.30 o 
   0  11  10        1.02        2.02      1.43 o 
   1  11  10        0.02       -0.49      1.25 o 
   2  11  10       16.30       19.81      5.65 o 
  -4  12  10        7.62        9.00      1.93 o 
  -3  12  10        1.33        0.62      2.07 o 
  -2  12  10        8.00       10.13      2.02 o 
  -1  12  10       57.33       64.66      3.77 o 
   0  12  10        2.79        1.46      1.40 o 
   1  12  10       39.29       42.42      3.64 o 
   2  12  10       15.53       12.58      1.87 o 
  -4  13  10        3.87        5.33      1.80 o 
  -3  13  10        1.62        1.64      1.51 o 
  -2  13  10       15.12       17.20      3.00 o 
  -1  13  10       10.30       11.55      3.70 o 
   0  13  10        2.14        1.27      1.33 o 
   1  13  10        6.01        6.35      1.88 o 
   2  13  10        0.40        0.53      1.46 o 
  -4  14  10        3.45        4.85      1.88 o 
  -3  14  10        0.53       -0.91      1.35 o 
  -2  14  10        5.01        8.10      1.94 o 
  -1  14  10        4.43        4.51      1.55 o 
   0  14  10        0.01        0.20      1.43 o 
   1  14  10        2.13        0.58      2.56 o 
   2  14  10        6.57       11.49      2.33 o 
  -4  15  10        5.50        3.14      1.66 o 
  -3  15  10        0.67        0.27      1.35 o 
  -2  15  10       14.76       17.74      7.06 o 
  -1  15  10        6.03        3.94      2.62 o 
   0  15  10        0.00        2.07      1.58 o 
   1  15  10        0.81        1.27      1.53 o 
   2  15  10       24.58       22.99      3.38 o 
  -4  16  10        8.22       10.19      2.53 o 
  -3  16  10        7.81        5.33      1.80 o 
  -2  16  10       33.12       35.37      3.49 o 
  -1  16  10        9.56        8.75      2.39 o 
   0  16  10        1.64       -0.41      1.41 o 
   1  16  10        4.01        4.44      1.69 o 
  -3  17  10        4.84        5.09      2.02 o 
  -2  17  10       21.21       26.29      3.23 o 
  -1  17  10        2.91        3.27      1.77 o 
   0  17  10        1.40        1.15      1.43 o 
   1  17  10        0.28        0.93      1.48 o 
  -3  18  10        4.70        5.53      1.89 o 
  -2  18  10        4.85       11.15      2.24 o 
  -1  18  10        0.01        0.46      1.40 o 
   0  18  10        0.13       -1.50      1.26 o 
   1  18  10       11.73       17.24      2.73 o 
  -3  19  10        5.00        5.65      2.07 o 
  -2  19  10        0.63        0.69      1.52 o 
  -1  19  10       13.68        8.90      2.13 o 
   0  19  10       11.66        6.69      7.70 o 
  -2  20  10        5.88        9.77      2.33 o 
  -1  20  10        0.18       -1.78      1.40 o 
   0  20  10        0.06        1.27      1.79 o 
  -1  21  10        5.72        5.55      2.05 o 
  -3   0  11        4.88        4.32      2.18 o 
  -1   0  11       12.41        6.62      2.37 o 
   1   0  11        1.14        0.91      1.36 o 
  -4   1  11       65.78       61.91      5.25 o 
  -3   1  11        0.86        2.46      1.45 o 
  -2   1  11       16.09       19.67      2.47 o 
  -1   1  11        7.17        7.47      1.39 o 
   0   1  11        0.08       -0.94      1.27 o 
   1   1  11       12.44       15.27      1.59 o 
   2   1  11        1.95        1.25      0.96 o 
  -4   2  11        0.80        5.37      2.41 o 
  -3   2  11        9.00       10.60      3.86 o 
  -2   2  11       15.77       21.51      2.49 o 
  -1   2  11        3.20        2.62      1.17 o 
   0   2  11       12.46       15.02      1.51 o 
   1   2  11        2.15        1.65      0.96 o 
   2   2  11        3.81        2.90      1.67 o 
  -4   3  11        7.16       10.53      2.97 o 
  -3   3  11        0.06        0.23      1.65 o 
  -2   3  11        0.69        0.38      1.14 o 
  -1   3  11        0.03        0.05      0.99 o 
   0   3  11        3.40        6.70      1.36 o 
   1   3  11       12.57       11.99      1.44 o 
   2   3  11        4.66        4.51      1.35 o 
  -4   4  11        0.19        2.20      1.97 o 
  -3   4  11        1.53        2.44      2.06 o 
  -2   4  11        1.34        1.05      1.48 o 
  -1   4  11        7.00        4.29      1.23 o 
   0   4  11        6.94        8.14      1.48 o 
   1   4  11       20.46       22.42      1.85 o 
   2   4  11        1.62        1.70      1.23 o 
  -4   5  11        1.22        3.78      2.16 o 
  -3   5  11        9.23        8.49      2.57 o 
  -2   5  11        0.03       -0.16      1.60 o 
  -1   5  11        6.43        8.53      1.43 o 
   0   5  11       69.11       73.78      3.40 o 
   1   5  11        0.98        2.33      1.03 o 
   2   5  11        0.04       -0.30      1.11 o 
  -4   6  11        4.40        4.43      2.48 o 
  -3   6  11        3.55        4.06      2.12 o 
  -2   6  11       17.94       20.69      2.52 o 
  -1   6  11       21.53       25.04      2.79 o 
   0   6  11        4.18        5.41      2.29 o 
   1   6  11       25.51       25.32      1.94 o 
   2   6  11        0.59       -2.13      1.07 o 
  -4   7  11        1.64       -0.65      1.60 o 
  -3   7  11       35.71       45.66      5.47 o 
  -2   7  11        1.26        1.05      1.29 o 
  -1   7  11        0.01       -1.86      1.04 o 
   0   7  11       15.38       13.87      3.17 o 
   1   7  11        8.75       10.55      2.27 o 
   2   7  11        0.00       -0.83      1.15 o 
  -4   8  11        7.13        4.27      2.30 o 
  -3   8  11       12.12        9.68      2.95 o 
  -2   8  11        0.22        2.70      1.39 o 
  -1   8  11        0.00        1.43      1.28 o 
   0   8  11        6.05       11.45      2.17 o 
   1   8  11        0.83        0.72      1.37 o 
  -4   9  11        4.59        5.02      2.42 o 
  -3   9  11        0.57        1.85      2.19 o 
  -2   9  11       20.28       18.85      3.49 o 
  -1   9  11        1.84        2.14      1.61 o 
   0   9  11        8.15        3.18      1.58 o 
   1   9  11        9.48       13.93      2.45 o 
  -4  10  11        2.27        0.19      2.10 o 
  -3  10  11       34.35       36.96      3.38 o 
  -2  10  11        0.43        1.62      1.38 o 
  -1  10  11        1.65        0.62      1.33 o 
   0  10  11       11.70        9.25      2.13 o 
   1  10  11        0.67        0.85      1.62 o 
  -4  11  11        0.78        2.66      2.53 o 
  -3  11  11        8.96        6.33      1.82 o 
  -2  11  11        9.82        7.60      1.83 o 
  -1  11  11        7.76        2.97      6.03 o 
   0  11  11        0.00        0.63      1.49 o 
   1  11  11        0.32       -1.53      1.48 o 
  -3  12  11        0.22       -0.04      1.25 o 
  -2  12  11        0.56        0.54      1.31 o 
  -1  12  11        4.50        3.69      1.77 o 
   0  12  11        0.07       -1.34      1.51 o 
   1  12  11        8.52       10.04      3.48 o 
  -3  13  11        0.00        0.59      1.47 o 
  -2  13  11        0.03        3.98      1.66 o 
  -1  13  11        0.49        1.43      1.82 o 
   0  13  11       32.18       45.38      4.04 o 
   1  13  11        0.16        2.23      1.69 o 
  -3  14  11        9.15       10.27      2.33 o 
  -2  14  11        0.07       -0.11      2.77 o 
  -1  14  11       13.98       16.37      2.54 o 
   0  14  11        4.96        6.76      1.97 o 
  -3  15  11        1.50        2.85      1.77 o 
  -2  15  11        1.02        0.71      1.59 o 
  -1  15  11       11.62       11.65      2.55 o 
   0  15  11        0.03       -0.51      1.47 o 
  -2  16  11        1.85        2.48      1.75 o 
  -1  16  11        2.30        0.79      1.50 o 
   0  16  11        0.00        0.16      1.63 o 
  -1  17  11        1.56        2.22      1.59 o 
  -2   0  12       10.21       14.31      3.12 o 
   0   0  12        1.74        0.98      1.95 o 
  -3   1  12        0.20        1.76      1.99 o 
  -2   1  12       12.91       14.61      2.15 o 
  -1   1  12       49.50       55.56      3.53 o 
   0   1  12        2.65        1.72      1.32 o 
  -3   2  12        2.65        1.56      1.76 o 
  -2   2  12        1.83        3.45      1.51 o 
  -1   2  12        0.91        0.06      1.37 o 
   0   2  12        0.63        0.28      1.10 o 
  -3   3  12       13.22        5.61      2.51 o 
  -2   3  12        9.31        4.10      2.35 o 
  -1   3  12        0.82        1.49      1.32 o 
   0   3  12        1.94        3.09      1.20 o 
  -3   4  12        1.18        4.51      2.33 o 
  -2   4  12        0.22        1.69      1.98 o 
  -1   4  12        2.34        0.95      2.08 o 
   0   4  12        0.36       -1.66      0.91 o 
  -3   5  12        0.49        1.32      2.11 o 
  -2   5  12        1.81        2.42      2.03 o 
  -1   5  12        0.19        1.28      1.40 o 
   0   5  12        0.16        2.13      1.89 o 
  -3   6  12        2.91        3.92      2.46 o 
  -2   6  12        1.34        4.83      2.25 o 
  -1   6  12        1.23        0.60      1.38 o 
   0   6  12        5.89        3.42      1.74 o 
  -3   7  12        1.68        4.87      2.69 o 
  -2   7  12       19.68        8.23      2.95 o 
  -1   7  12        8.94       13.75      2.33 o 
   0   7  12       26.84       22.57      2.96 o 
  -3   8  12        6.14       12.28      3.27 o 
  -2   8  12        0.58        1.74      2.35 o 
  -1   8  12        1.30        1.42      1.52 o 
   0   8  12        2.43        3.54      1.87 o 
  -2   9  12        2.55        2.61      1.67 o 
  -1   9  12        9.54        9.47      2.23 o 
   0   9  12        6.78        7.23      2.14 o 
  -2  10  12        3.20        2.42      1.64 o 
  -1  10  12        0.68        0.54      2.33 o 
  -1  11  12        4.37        6.43      3.27 o 
                                                 
